# Supplementary material for: Machine learning on genome-wide association studies to predict the risk of radiation-associated contralateral breast cancer in the WECARE Study
Source: PLoS One. 2020 Feb 27;15(2):e0226157. doi: 10.1371/journal.pone.0226157 (PMC7046218; doi:10.1371/journal.pone.0226157)
Supplement: S2 Data — (XLS) [file pone.0226157.s002.xls]

## Sheet: supdata1.tsv
SNP.rsid	mean.PRFR	rank.PRFR	LASSO.selected	rank.LASSO.selected	univariate(-log(p-value)).	rank.univariate	MAF.in.training.set	gene_within_50k	distance	Ensembl_variant_consequence
rs10001779	0.000391085	25	38	204	4.27362	42	0.0510949
rs10021552	0.000111125	377	6	514	3.19856	478	0.321168	COQ2,HPSE	2374,31011
rs10024963	0.000349156	35	100	1	5.16025	11	0.0766423	FLJ36777,SORCS2	44510,44760
rs10029698	0.000128445	311	4	549	3.66675	150	0.0474453	AFF1,C4orf36,SLC10A6	39596,2982,46141	intron_variant,non_coding_transcript_variant
rs10033133	0.000280289	68	12	417	3.3358	320	0.368613			non_coding_transcript_variant,intron_variant,non_coding_transcript_exon_variant
rs10036206	8.42e-05	517	0	669	3.08326	566	0.127737	LUCAT1	0	non_coding_transcript_variant,intron_variant
rs10050517	0.000323849	43	10	450	4.72281	22	0.175182	ARRDC3,LUCAT1	44231,10090
rs1007	0.000541048	16	75	80	3.61925	176	0.50365	TGM4	0	3_prime_UTR_variant
rs10082455	6.5e-05	623	21	326	3.13351	532	0.361314	OLAH	0	intron_variant,non_coding_transcript_variant
rs10098260	4.15e-05	710	10	450	3.09448	553	0.0693431	TTPA,YTHDF3	48225,34274
rs10105250	0.000161518	213	14	394	3.16269	515	0.215328	NCALD	0	intron_variant,non_coding_transcript_variant
rs10120249	0.000161264	216	28	276	3.08516	563	0.215328	TMC1	0	non_coding_transcript_variant,intron_variant
rs10130894	0.000106486	400	0	669	3.23441	407	0.0145985	FBXO34	0	intron_variant,non_coding_transcript_variant
rs10135262	8.72e-05	502	6	514	3.0506	633	0.229927	CPSF2	35748
rs10182324	5.46e-05	678	37	210	3.11695	541	0.0875912			non_coding_transcript_variant,intron_variant
rs1018443	0.000301829	51	89	36	3.91271	96	0.277372	PLCB1	0	intron_variant,NMD_transcript_variant,non_coding_transcript_variant
rs10205183	7.17e-05	591	0	669	3.20256	466	0.288321	SH3BP4	13849
rs10208154	8.56e-05	512	4	549	3.04416	640	0.456204	GPR39	0	intron_variant,non_coding_transcript_variant
rs10220441	0.000113522	365	1	624	3.23441	407	0.0145985	ATG14,FBXO34	12181,598	non_coding_transcript_variant,intron_variant,NMD_transcript_variant
rs10238780	5.57e-05	672	34	228	3.08326	566	0.127737
rs10252297	0.000116934	352	16	378	3.01835	693	0.379562	DNAJB6	1912
rs1029413	0.000893971	4	97	20	5.02267	14	0.514599			non_coding_transcript_variant,intron_variant
rs1037038	8.19e-05	536	0	669	3.00787	703	0.127737			non_coding_transcript_variant,intron_variant
rs1040803	0.000111738	371	19	341	3.17712	505	0.518248	HDDC2	0	non_coding_transcript_variant,intron_variant,NMD_transcript_variant,3_prime_UTR_variant
rs10423092	0.000310889	47	77	72	4.2646	45	0.237226	MUC16	23747
rs10427252	5.34e-05	684	2	597	3.36731	308	0.259124	BARD1	27792	non_coding_transcript_exon_variant
rs10457421	8.06e-05	545	18	355	3.03116	665	0.149635
rs10460364	8.57e-05	510	9	464	3.15736	517	0.427007	ITGA6,PDK1	42896,6023	non_coding_transcript_variant,intron_variant
rs10464032	0.000144929	249	37	210	3.08011	583	0.375912
rs10468779	0.000146234	246	64	109	3.29604	351	0.0948905
rs10474347	0.000110364	379	16	378	3.02838	674	0.182482	LUCAT1	32304	non_coding_transcript_variant,intron_variant
rs10478880	9.19e-05	478	21	326	3.33638	317	0.390511
rs10479237	0.000109255	386	6	514	3.46261	270	0.0656934			non_coding_transcript_variant,intron_variant
rs10482897	0.000218241	127	93	29	3.46824	267	0.142336	TMPRSS15	0	intron_variant
rs10483404	0.000111962	370	18	355	3.19015	486	0.0510949
rs10494335	6.18e-05	644	1	624	3.15332	522	0.233577
rs10496005	5.31e-05	686	8	479	3.01593	696	0.0985401			non_coding_transcript_variant,intron_variant
rs10510038	7.94e-05	552	26	286	3.03957	656	0.430657
rs10510946	0.000117102	349	36	217	3.07687	590	0.0437956	MAGI1	0	intron_variant,non_coding_transcript_variant
rs10514083	6.54e-05	619	19	341	3.27778	363	0.492701
rs10516916	0.000181768	178	70	93	4.15365	50	0.0766423	GRID2	0	intron_variant,non_coding_transcript_variant
rs10737670	0.000157173	223	25	292	3.57332	215	0.29927	KCNT2	0	intron_variant,non_coding_transcript_variant,NMD_transcript_variant
rs10770584	0.000134882	289	5	530	3.55274	225	0.189781			non_coding_transcript_variant,intron_variant
rs10771206	6.56e-05	615	7	503	3.08011	583	0.375912
rs10791643	8.6e-05	507	15	383	3.02838	674	0.182482			non_coding_transcript_variant,intron_variant
rs10804503	0.00011993	336	8	479	3.31104	342	0.405109	CD200R1L	21197
rs10820857	9.33e-05	468	60	118	3.47796	249	0.10219	NFIL3	36013
rs10822284	6.84e-05	605	24	303	3.11695	541	0.0875912
rs10825976	0.000141586	263	3	571	3.05531	627	0.248175
rs10841414	8.37e-05	522	2	597	3.07195	607	0.266423			non_coding_transcript_variant,intron_variant
rs10857150	0.00014414	253	71	91	3.07687	590	0.0437956			non_coding_transcript_variant,intron_variant
rs10874867	0.000113777	364	31	250	3.18131	502	0.321168			non_coding_transcript_variant,intron_variant
rs10874868	0.000134294	292	15	383	3.34155	313	0.343066			non_coding_transcript_variant,intron_variant,non_coding_transcript_exon_variant
rs10883973	0.000155459	229	8	479	3.76248	125	0.0547445	NRG3	0	intron_variant,NMD_transcript_variant
rs10883976	0.000143458	256	2	597	3.76248	125	0.0547445	NRG3	0	intron_variant,NMD_transcript_variant
rs10894852	5.54e-05	675	7	503	3.02192	681	0.160584
rs10922071	0.000103115	413	11	439	3.57332	215	0.29927	KCNT2	0	intron_variant,non_coding_transcript_variant,NMD_transcript_variant
rs10922084	0.000108638	388	19	341	3.57332	215	0.29927	KCNT2	0	intron_variant,NMD_transcript_variant,non_coding_transcript_variant
rs10924293	0.000302663	50	100	1	5.23159	8	0.288321	GPR137B	14799	non_coding_transcript_variant,intron_variant
rs10924691	0.000103935	410	3	571	3.20034	469	0.105839	GPR137B	0	NMD_transcript_variant,intron_variant,non_coding_transcript_variant
rs10932562	5.26e-05	690	1	624	3.26206	384	0.255474	BARD1	25262
rs10932563	0.000115573	356	14	394	3.58529	208	0.229927	BARD1	22466
rs10932919	0.000158857	219	8	479	3.09448	553	0.0693431	EPHA4	0	intron_variant
rs10946475	8.11e-05	541	77	72	3.81365	116	0.189781	CASC15	0	non_coding_transcript_variant,intron_variant
rs10999382	6.16e-05	646	1	624	3.05531	627	0.248175	PALD1	0	intron_variant
rs10999385	0.000138076	274	11	439	3.80104	117	0.273723	PALD1	0	intron_variant
rs11003158	6.53e-05	620	1	624	3.0991	549	0.284672	MBL2	30183
rs11021048	0.000256634	94	99	14	4.85716	19	0.0875912	ENDOD1	0	intron_variant
rs11049169	9.87e-05	438	19	341	3.11695	541	0.0875912	KLHL42,MANSC4	17716,49480
rs11051070	0.000341182	39	100	1	5.22039	9	0.138686	CAPRIN2	18446	non_coding_transcript_variant,intron_variant
rs1108065	9.57e-05	454	4	549	3.25721	395	0.237226	RAB6B	0	intron_variant
rs11084067	0.000218029	128	80	61	3.83615	112	0.167883	CD33,IGLON5,SIGLECL1	37720,34107,8412	non_coding_transcript_variant,intron_variant
rs11087739	8.23e-05	532	14	394	3.33648	316	0.448905
rs11087740	0.000136996	280	79	66	3.97258	77	0.543796
rs1109412	0.00011129	374	0	669	3.06095	620	0.427007	TGM4	0	intron_variant,NMD_transcript_variant
rs11119315	0.000258538	92	0	669	3.41984	286	0.19708	CAMK1G	0	missense_variant,non_coding_transcript_exon_variant
rs11126005	6.86e-05	603	2	597	3.04966	636	0.364964	LGALSL	10620
rs11128329	0.000204756	144	92	31	3.76815	124	0.127737	PDZRN3	19981
rs11149960	0.000221118	123	29	268	3.47796	249	0.10219
rs11162526	9.52e-05	458	1	624	3.07061	609	0.105839	IFI44,IFI44L	14556,32489
rs11195156	0.00010084	425	30	258	3.47796	249	0.10219	DUSP5	3962	non_coding_transcript_variant,intron_variant
rs11219122	7.54e-05	579	13	406	3.18131	502	0.321168			intron_variant
rs11223912	4.87e-05	700	14	394	3.08326	566	0.127737
rs11536344	0.000544569	15	100	1	5.81949	4	0.211679	SPCS3	33030
rs11544128	9.9e-05	436	6	514	3.17494	508	0.270073	PAM	0
rs11563065	4.92e-05	699	2	597	3.20034	469	0.105839	HJURP,MSL3P1,TRPM8	33173,19330,29657
rs11572279	6.05e-05	650	4	549	3.66214	158	0.0255474	CYP2J2	0
rs11572311	6.25e-05	636	7	503	3.66214	158	0.0255474	CYP2J2	0	intron_variant,non_coding_transcript_variant,NMD_transcript_variant
rs11579624	7.47e-05	582	12	417	3.25924	387	0.0766423
rs1159972	6.4e-05	626	8	479	3.02192	681	0.160584	FNDC3A	0	intron_variant,NMD_transcript_variant
rs11619528	0.000158254	220	35	226	3.22525	430	0.259124
rs11626467	0.000241797	104	87	44	3.31044	347	0.233577	DHRS2	14726
rs11690735	8.12e-05	540	3	571	3.02695	680	0.288321	ARHGAP15	0	non_coding_transcript_variant,intron_variant
rs11708575	7.24e-05	589	25	292	3.05083	629	0.138686
rs11710965	4.99e-05	698	1	624	3.05083	629	0.138686	ZNF445	0	missense_variant
rs11715636	7.44e-05	583	8	479	3.29604	351	0.0948905	KIF15,TGM4,TMEM42,ZDHHC3	20502,847,8096,41502
rs11721252	0.000154707	231	23	309	3.4902	242	0.390511	CHL1	0	intron_variant,non_coding_transcript_variant,NMD_transcript_variant
rs11736645	0.0001613	215	23	309	3.37177	306	0.222628	MTNR1A	27099	intron_variant
rs11758847	0.00016196	211	64	109	3.42863	280	0.0839416			non_coding_transcript_variant,intron_variant
rs11760124	0.000156965	224	14	394	3.23441	407	0.0145985
rs11764567	0.000805237	5	88	38	4.74869	20	0.463504	RPA3OS	0	intron_variant,NMD_transcript_variant,non_coding_transcript_variant
rs11771147	0.000995647	3	84	49	5.02874	13	0.456204	RPA3OS	0	intron_variant,NMD_transcript_variant,non_coding_transcript_variant
rs11807820	0.000174803	186	99	14	4.15365	50	0.0766423	KAZN	0	3_prime_UTR_variant,non_coding_transcript_exon_variant
rs11813129	0.000100684	426	14	394	3.9375	85	0.0875912	FRMD4A	0	intron_variant,non_coding_transcript_variant
rs11815802	0.000146558	244	4	549	3.04256	648	0.470803	UCN3	40544
rs11817421	0.000217505	129	55	136	3.58685	197	0.0328467	CCDC172	0	intron_variant
rs11838968	9.47e-05	462	0	669	3.00787	703	0.127737
rs11864504	0.000280061	69	93	29	3.58685	197	0.0328467	RBFOX1	0	intron_variant,non_coding_transcript_variant
rs11919331	8.59e-05	508	0	669	3.00045	712	0.149635
rs11929993	0.000266419	87	60	118	3.66675	150	0.0474453
rs11931790	0.000633113	11	36	217	3.18434	500	0.248175			non_coding_transcript_variant,intron_variant
rs11961985	6.86e-05	604	5	530	3.22399	433	0.156934	CASC15	0	non_coding_transcript_variant,intron_variant
rs11978293	0.000273661	81	4	549	4.01207	68	0.529197	RPA3OS	0	intron_variant,NMD_transcript_variant,non_coding_transcript_variant
rs11979495	0.000110359	380	12	417	3.6057	193	0.361314	MACC1	29449	splice_region_variant,non_coding_transcript_variant,intron_variant
rs11990718	8.01e-05	549	14	394	3.32119	323	0.124088			non_coding_transcript_variant,intron_variant
rs12001114	0.00016397	207	36	217	3.32036	326	0.0583942
rs12005755	0.000182	176	55	136	4.23939	47	0.0364964	TUSC1	34960
rs12031794	6.17e-05	645	6	514	3.03306	658	0.29927	GLIS1	0	intron_variant
rs12032454	0.000289145	62	62	115	3.66214	158	0.0255474
rs12118846	0.000215638	135	49	158	3.20034	469	0.105839	PPT1	0	intron_variant,NMD_transcript_variant,non_coding_transcript_variant
rs12126519	0.000140713	265	71	91	4.01971	65	0.19708	CAMK1G,G0S2,HSD11B1,LAMB3	41671,19714,30569,3135
rs12137442	7.67e-05	571	2	597	3.02192	681	0.160584	LAMB3	0	intron_variant
rs12145126	7.86e-05	560	19	341	3.41967	287	0.164234	LAMB3	0	intron_variant
rs12153495	9.58e-05	453	22	319	3.0418	653	0.193431	DOCK2	0	intron_variant,NMD_transcript_variant,non_coding_transcript_variant
rs12185424	0.000248113	98	45	174	3.92493	94	0.255474
rs12196730	0.000314547	46	23	309	3.49223	239	0.514599	TUBE1,WISP3	46048,29466
rs12203365	7.98e-05	550	10	450	3.54617	226	0.251825	RBM24	35902
rs12204668	0.000137773	276	18	355	3.06369	612	0.350365	GLP1R	0	intron_variant
rs12214384	0.000108242	392	1	624	3.10293	547	0.153285	FRK	0	intron_variant
rs12331010	0.000130624	304	3	571	3.32036	326	0.0583942
rs12336869	0.000124773	319	84	49	3.77267	121	0.080292	GNA14	0	intron_variant
rs12343735	0.000148861	239	9	464	3.23441	407	0.0145985	DBH	0	intron_variant
rs12347110	9.23e-05	475	15	383	3.01593	696	0.0985401	GNA14	0	intron_variant
rs12347671	0.000243831	101	6	514	3.48978	244	0.470803			non_coding_transcript_variant,intron_variant
rs12366049	0.000180286	182	99	14	4.05115	63	0.229927
rs12407710	0.00017241	191	82	54	3.57634	211	0.120438
rs12407826	0.000221981	121	25	292	3.66214	158	0.0255474
rs12409072	0.000183565	173	34	228	3.22239	437	0.189781	SYT2	0	intron_variant
rs12410551	0.000180472	181	95	23	3.61398	181	0.0729927			non_coding_transcript_variant,intron_variant
rs12416366	7.78e-05	565	84	49	3.25924	387	0.0766423			non_coding_transcript_variant,intron_variant
rs12430303	0.000223077	118	9	464	3.04416	640	0.456204			non_coding_transcript_variant,intron_variant
rs12463508	0.000322185	44	38	204	3.99874	75	0.427007
rs12494110	9.3e-05	470	24	303	3.39674	297	0.354015	CNTN4	0	intron_variant,NMD_transcript_variant
rs1249892	0.000234741	108	10	450	3.97258	77	0.456204	CD200R1L	39387
rs1249895	0.000744472	8	58	128	4.1435	53	0.467153	CD200R1L	38016
rs12508825	7.94e-05	551	3	571	3.00731	705	0.364964			non_coding_transcript_variant,intron_variant
rs12513097	0.000117045	350	31	250	3.4804	246	0.229927
rs12514092	0.000791751	6	63	114	4.07474	60	0.240876			non_coding_transcript_variant,intron_variant
rs12536790	9.51e-05	459	25	292	3.6057	193	0.361314	MACC1	31410	non_coding_transcript_variant,intron_variant
rs12550806	0.000138113	273	11	439	3.13844	526	0.310219
rs12596693	0.000106091	403	2	597	3.19015	486	0.0510949	CA7,CDH16,CES2,FAM96B,PDP2,RRAD	39144,14831,41153,38764,2191,28388	non_coding_transcript_variant,intron_variant
rs12597158	7.63e-05	574	18	355	3.477	260	0.379562	RBFOX1	0	intron_variant,non_coding_transcript_variant
rs12597829	0.000168307	202	1	624	3.20034	469	0.105839
rs12615863	5.65e-05	668	7	503	3.36731	308	0.259124	BARD1	28817
rs12624843	9.98e-05	432	36	217	3.20622	464	0.372263	LBP	0	intron_variant
rs12636434	0.000299882	53	74	84	3.66214	158	0.0255474	SPTSSB	13045
rs12636878	0.000162696	210	8	479	3.23441	407	0.0145985
rs12640997	5.98e-05	652	17	367	3.07348	601	0.262774
rs12647693	6.62e-05	612	1	624	3.23625	401	0.20073
rs12648767	0.000108379	390	5	530	3.22525	430	0.259124	CLRN2,LAP3,QDPR	29376,20823,44246
rs12649579	0.000125368	316	3	571	3.32036	326	0.0583942
rs12683609	0.000209125	141	56	133	3.85335	106	0.49635			non_coding_transcript_variant,intron_variant
rs12694405	0.000144046	254	13	406	3.16786	513	0.430657
rs12729649	0.000139841	268	0	669	3.42371	281	0.30292	KCNT2	0	intron_variant,non_coding_transcript_variant,NMD_transcript_variant
rs12739184	9.3e-05	469	70	93	3.66271	156	0.109489	DAB1	0	non_coding_transcript_variant,intron_variant
rs12744138	8.05e-05	546	57	131	3.21506	448	0.178832	PLEKHA6	0	intron_variant
rs1276116	0.00037873	27	100	1	5.32895	7	0.346715	SMOC1	0	non_coding_transcript_variant,intron_variant
rs12798121	0.000123948	322	1	624	3.58685	197	0.0328467	P2RX3,PRG3,SSRP1,TNKS1BP1	1576,39977,913,11851
rs12802096	0.000124633	320	4	549	3.58685	197	0.0328467	P2RX3,SSRP1,TNKS1BP1	40620,28238,1882
rs12895627	0.000131752	302	20	332	3.23441	407	0.0145985
rs12951790	6.78e-05	607	19	341	3.21519	442	0.167883	HOXB9	43184	non_coding_transcript_variant,intron_variant
rs12957330	0.000131044	303	59	125	3.68408	142	0.237226	CNDP1	0	intron_variant,non_coding_transcript_variant,non_coding_transcript_exon_variant
rs12960442	3.56e-05	711	0	669	3.02192	681	0.160584
rs12974057	0.000202762	151	56	133	3.96862	82	0.470803	ILVBL,NOTCH3,OR1I1,SYDE1	9869,23964,47535,20690
rs12993476	0.000103421	412	79	66	3.47796	249	0.10219			non_coding_transcript_variant,intron_variant
rs13004808	8.8e-05	497	12	417	3.08011	583	0.375912	NGEF	0	intron_variant
rs13009198	0.000244938	100	67	101	4.10397	59	0.251825
rs13010891	0.000116945	351	3	571	3.52088	233	0.167883	BARD1	20007
rs13036193	8.2e-05	535	30	258	3.22239	437	0.189781
rs13044982	6.39e-05	628	1	624	3.08574	560	0.193431	RALGAPA2	0	intron_variant
rs13058164	6.39e-05	629	1	624	3.26975	373	0.270073	IL17REL,MLC1	4466,42298	intron_variant
rs13064646	8.8e-05	498	52	149	3.21519	442	0.167883
rs13073199	7.86e-05	559	64	109	3.77949	119	0.0985401	KIAA1143,KIF15,ZNF501,ZNF502	10534,23507,1126,14378	non_coding_transcript_variant,intron_variant
rs13094280	0.000129638	307	11	439	3.36759	307	0.375912	CD200R1L	0	intron_variant,NMD_transcript_variant
rs13112452	0.000140551	266	26	286	3.58562	206	0.262774
rs13133236	0.00039911	24	42	189	4.27362	42	0.0510949
rs13139803	6.87e-05	602	8	479	3.22399	433	0.156934	SH3RF1	0	3_prime_UTR_variant
rs13155634	0.000290654	60	25	292	3.67871	144	0.452555	FSTL4	0	intron_variant
rs13160187	0.000138125	272	38	204	3.66271	156	0.109489
rs13163993	0.000167842	203	2	597	3.4998	237	0.5	FSTL4	0	intron_variant
rs13232564	0.000180613	180	39	199	3.41193	289	0.186131	HDAC9	0	intron_variant,non_coding_transcript_variant
rs1324315	0.000135272	288	27	282	4.37183	34	0.375912			non_coding_transcript_variant,intron_variant
rs13259523	0.000169506	196	57	131	3.66675	150	0.0474453
rs13271446	8.42e-05	518	31	250	3.08048	582	0.470803	SNTG1	0	intron_variant,non_coding_transcript_variant,NMD_transcript_variant
rs13321181	0.000192967	164	22	319	3.07687	590	0.0437956	SDHAP1	596
rs13387036	8.4e-05	520	5	530	3.01835	693	0.379562	C2orf88	0	non_coding_transcript_variant,intron_variant
rs13390393	0.000100339	428	32	244	3.47796	249	0.10219	CERS6	0	intron_variant
rs13396284	0.00010722	396	8	479	3.19015	486	0.0510949	MALL	0	intron_variant,NMD_transcript_variant
rs1359309	9.8e-05	444	29	268	3.03021	671	0.251825			non_coding_transcript_variant,intron_variant
rs1361856	0.000137616	278	8	479	3.28079	358	0.222628	PRUNE2	0	non_coding_transcript_variant,intron_variant
rs1372835	8.28e-05	529	25	292	3.02838	674	0.182482			non_coding_transcript_variant,intron_variant
rs1374398	9.14e-05	482	34	228	3.16985	511	0.284672
rs1377775	0.000188567	169	45	174	3.62297	173	0.386861	NOX5,SPESP1	45094,45094	non_coding_transcript_variant,intron_variant
rs137841	0.00011615	355	18	355	3.79307	118	0.270073	IL17REL	337
rs1378533	0.000126321	314	32	244	3.31104	342	0.405109
rs137856	8.33e-05	527	3	571	3.04256	648	0.470803	IL17REL	0	intron_variant
rs137862	8.71e-05	503	1	624	3.04256	648	0.470803	IL17REL	0	intron_variant
rs137878	9.2e-05	477	6	514	3.31772	333	0.281022	IL17REL,MLC1	5736,41028	intron_variant
rs1383178	6.02e-05	651	28	276	3.05083	629	0.138686	EVC	0	intron_variant
rs1389014	0.000128522	310	29	268	3.67657	147	0.284672
rs1389020	0.000102015	419	2	597	3.52027	235	0.288321
rs1409709	0.000113448	366	5	530	3.04416	640	0.543796	ALDH18A1	0	intron_variant,non_coding_transcript_variant
rs1412436	8.91e-05	490	45	174	3.20034	469	0.105839
rs1418260	0.000171285	193	66	103	4.69018	23	0.186131	DEFB125,DEFB126,DEFB127	15231,30666,45583
rs1439131	0.000130406	305	53	145	3.6646	154	0.149635	CNTNAP5	0	non_coding_transcript_variant,intron_variant
rs1443564	6.3e-05	632	22	319	3.23625	401	0.20073	RUNX1T1	24283
rs1451196	0.000100402	427	9	464	3.06343	614	0.324818
rs1452200	7.93e-05	554	39	199	3.57634	211	0.120438	SST	31807
rs1461714	5.73e-05	664	24	303	3.01593	696	0.0985401			non_coding_transcript_variant,intron_variant
rs1482103	9.56e-05	455	41	192	3.61534	179	0.445255	CCT6B	0	intron_variant
rs1492611	0.000325186	42	47	166	3.12717	536	0.335766
rs1495045	0.000310334	48	2	597	3.26162	385	0.332117
rs1512454	0.000136728	282	22	319	3.77887	120	0.463504	C6orf58,SOGA3	47352,10466	non_coding_transcript_variant,intron_variant
rs1518635	0.000301118	52	3	571	3.87928	98	0.423358
rs1533093	9.71e-05	447	76	76	4.01971	65	0.19708
rs1533677	0.000528339	17	33	237	3.61925	176	0.50365	ZDHHC3	0	intron_variant
rs154258	8.72e-05	501	4	549	3.0991	549	0.284672	PAM	0	intron_variant,NMD_transcript_variant,non_coding_transcript_variant
rs1553084	0.000191285	167	40	195	3.67871	144	0.452555			NMD_transcript_variant,intron_variant,non_coding_transcript_variant
rs1568359	0.000166819	205	75	80	3.46261	270	0.0656934	EPHA4	0	intron_variant
rs1593197	6.43e-05	625	60	118	3.38711	300	0.113139			intron_variant
rs1599478	5.02e-05	697	1	624	3.07772	589	0.317518			non_coding_transcript_variant,intron_variant
rs164460	9.24e-05	473	12	417	3.33792	314	0.317518	CAV3,OXTR	27667,44276	NMD_transcript_variant,intron_variant,non_coding_transcript_variant
rs1673758	0.000117905	346	25	292	3.26668	379	0.218978	NREP	49594	non_coding_transcript_variant,intron_variant,NMD_transcript_variant
rs16845833	9.77e-05	445	1	624	3.31028	350	0.160584
rs16845921	0.00029386	58	83	53	4.01062	71	0.0693431	ERBB4	36841
rs16847343	0.000252415	97	4	549	3.43432	278	0.208029
rs16848834	8.15e-05	537	3	571	3.08326	566	0.127737	SI	0	intron_variant
rs16856888	0.000235421	107	43	187	3.39674	297	0.354015
rs16879981	5.11e-05	693	54	142	3.11695	541	0.0875912
rs16881192	8.29e-05	528	50	154	3.22525	430	0.259124			non_coding_transcript_variant,intron_variant
rs16882364	0.000200597	154	98	19	3.9375	85	0.0875912	BACH2	0	intron_variant
rs16892963	0.000108533	389	15	383	3.07687	590	0.0437956
rs16906869	0.000155821	227	44	182	3.23441	407	0.0145985
rs16913055	7.86e-05	558	33	237	3.47796	249	0.10219
rs16930437	0.000203706	149	58	128	3.07687	590	0.0437956	PDE3B	0	intron_variant,non_coding_transcript_variant
rs16932359	0.000135384	287	66	103	3.29604	351	0.0948905	KLHL42	18570
rs16980139	5.58e-05	670	16	378	3.19015	486	0.0510949	OR7C2,SLC1A6	167,8711
rs16984422	7.48e-05	580	1	624	3.07061	609	0.105839
rs16991928	7.79e-05	564	3	571	3.24306	397	0.145985			intron_variant,non_coding_transcript_variant
rs17000121	0.00023624	106	76	76	3.77267	121	0.080292
rs17000245	0.000410031	21	65	106	5.52102	6	0.0510949
rs17011442	0.000146308	245	70	93	3.84168	110	0.222628
rs17013287	0.000146232	247	12	417	3.31104	342	0.405109
rs17015448	0.000104059	409	10	450	3.32036	326	0.0583942			non_coding_transcript_variant,intron_variant
rs17016852	0.000211626	140	2	597	4.62777	24	0.0218978	POC1B	4692
rs17064136	7.8e-05	563	9	464	3.25924	387	0.0766423
rs17077264	9.15e-05	480	9	464	3.07687	590	0.0437956
rs17079527	5.26e-05	689	9	464	3.02142	691	0.171533	CSMD1	0	intron_variant,non_coding_transcript_variant
rs17098343	0.000104623	407	39	199	3.64625	169	0.416058	PRKCH	0	intron_variant
rs17099286	0.000100081	431	2	597	3.23441	407	0.0145985			non_coding_transcript_variant,intron_variant
rs17124166	9.45e-05	463	49	158	3.14719	525	0.237226	KCNK10	4148	non_coding_transcript_variant,intron_variant
rs17128438	0.000116176	354	0	669	3.23441	407	0.0145985	ATG14	0	intron_variant
rs17142351	5.05e-05	694	0	669	3.23441	407	0.0145985	LY86	0	intron_variant,non_coding_transcript_variant
rs17142362	4.69e-05	704	0	669	3.23441	407	0.0145985	LY86	0	intron_variant,non_coding_transcript_variant
rs17147142	5.5e-05	676	19	341	3.08326	566	0.127737			non_coding_transcript_variant,intron_variant
rs17152198	0.000106485	401	12	417	3.46261	270	0.0656934
rs17152823	9.41e-05	465	40	195	3.46824	267	0.142336
rs17170849	0.000143395	257	7	503	3.23441	407	0.0145985	ELMO1	0	intron_variant,NMD_transcript_variant,non_coding_transcript_variant
rs17234887	0.000278129	76	80	61	3.93224	88	0.0182482
rs17313183	9.93e-05	434	31	250	3.31772	333	0.281022	MAML3	0	intron_variant
rs17402892	0.000139474	269	99	14	3.96045	83	0.105839	CENPJ	0	missense_variant
rs17433909	0.000109457	385	82	54	3.19015	486	0.0510949	IKBKE	0	intron_variant
rs17455429	0.000168815	201	17	367	3.21519	442	0.167883
rs17503925	0.000142599	258	29	268	3.19856	478	0.321168
rs17586083	0.000205297	143	77	72	4.01599	67	0.416058	CNTN4	0	NMD_transcript_variant,intron_variant,non_coding_transcript_variant
rs17626617	4.8e-05	703	1	624	3.02192	681	0.160584	SH3RF1	1496
rs17641864	0.000135859	285	33	237	3.9375	85	0.0875912	NDRG1	0	intron_variant,non_coding_transcript_exon_variant,non_coding_transcript_variant,NMD_transcript_variant
rs17661170	5.92e-05	655	17	367	3.41193	289	0.186131
rs17688940	7.11e-05	592	31	250	3.38711	300	0.113139
rs17690625	0.000217431	131	0	669	3.55731	221	0.39781			non_coding_transcript_variant,intron_variant
rs17696574	0.000220658	124	45	174	3.53397	231	0.350365			non_coding_transcript_variant,intron_variant
rs17699377	0.000222814	119	100	1	4.73228	21	0.262774	CDH13	0	intron_variant,NMD_transcript_variant,non_coding_transcript_variant
rs17700154	9.52e-05	457	9	464	3.19015	486	0.0510949	PDP2	0	intron_variant,non_coding_transcript_variant
rs17712826	8.56e-05	511	1	624	3.02192	681	0.160584	ADAMTS18	2143	non_coding_transcript_variant,intron_variant
rs17731716	0.000173091	189	33	237	3.60188	195	0.040146	RAB31	0	non_coding_transcript_exon_variant,intron_variant,NMD_transcript_variant,non_coding_transcript_variant
rs17746183	0.000102763	414	45	174	3.61398	181	0.0729927	TOM1L1	11464
rs17758125	9.84e-05	441	55	136	3.63559	170	0.160584
rs17778288	0.00012935	308	17	367	3.52088	233	0.167883
rs17868369	5.84e-05	658	0	669	3.21506	448	0.178832	HJURP,MROH2A,MSL3P1	5718,26861,5159
rs185634	0.000183198	175	17	367	3.4804	246	0.229927
rs1858513	9.77e-05	446	3	571	3.2745	368	0.135036
rs1860424	0.000132239	299	49	158	3.23441	407	0.0145985	PRMT8	0	intron_variant
rs1867343	0.000216025	134	74	84	3.76248	125	0.0547445
rs188492	6.1e-05	648	33	237	3.47796	249	0.10219	HJURP,MROH2A,MSL3P1	10864,32007,13
rs1885587	0.000279494	71	50	154	3.19015	486	0.0510949
rs1885827	6.36e-05	630	3	571	3.06343	614	0.324818	SFTA1P	23097	intron_variant
rs1886254	4.68e-05	706	15	383	3.02192	681	0.160584	CEP162	0	non_coding_transcript_variant,intron_variant
rs1907733	6.64e-05	611	0	669	3.23441	407	0.0145985	KCNMA1	0	non_coding_transcript_variant,intron_variant,NMD_transcript_variant
rs1917454	8.42e-05	519	1	624	3.22239	437	0.189781
rs1924507	7.42e-05	584	0	669	3.31104	342	0.405109
rs1939488	0.000118469	344	7	503	3.58685	197	0.0328467	P2RX3,SSRP1,TNKS1BP1	43331,30949,4593
rs1955830	0.000142159	260	76	76	3.19015	486	0.0510949			non_coding_transcript_variant,intron_variant
rs1958644	9.34e-05	466	1	624	3.20622	464	0.372263			non_coding_transcript_variant,intron_variant
rs1963858	0.000124398	321	85	48	3.03957	656	0.430657	SEMA6A	0	non_coding_transcript_variant,intron_variant
rs1990745	0.000156259	226	17	367	3.63559	170	0.160584
rs199635	0.000190509	168	60	118	3.4804	246	0.229927
rs1996408	0.000107919	393	10	450	3.06343	614	0.324818	ZNF222	0	non_coding_transcript_variant,intron_variant,NMD_transcript_variant
rs2008355	0.000116381	353	32	244	3.43794	277	0.153285			NMD_transcript_variant,intron_variant,non_coding_transcript_variant
rs2024971	0.000264426	88	89	36	4.1311	55	0.368613	TPD52L1	0	non_coding_transcript_variant,intron_variant,NMD_transcript_variant,non_coding_transcript_exon_variant
rs2027368	0.000144805	250	49	158	3.57332	215	0.29927	KCNT2	0	intron_variant,non_coding_transcript_variant,NMD_transcript_variant
rs2027742	6.82e-05	606	17	367	3.46893	265	0.364964
rs2031142	7.71e-05	568	3	571	3.06343	614	0.324818	SFTA1P	9527	intron_variant
rs2032484	0.000125452	315	12	417	3.2745	368	0.135036			intron_variant,non_coding_transcript_variant
rs2038969	9.64e-05	452	59	125	3.21519	442	0.167883
rs2041402	0.000198116	156	51	151	3.61093	189	0.335766
rs2065550	5.27e-05	687	18	355	3.03116	665	0.149635
rs2071332	6.18e-05	642	10	450	3.23625	401	0.20073	C16orf45	0	synonymous_variant,3_prime_UTR_variant,intron_variant,non_coding_transcript_exon_variant
rs2072362	9.04e-05	487	32	244	3.47796	249	0.10219	SLC18A2	0	intron_variant,non_coding_transcript_variant
rs2074265	0.000157413	222	28	276	3.61027	191	0.489051	ILVBL	0	non_coding_transcript_exon_variant,synonymous_variant,5_prime_UTR_variant,3_prime_UTR_variant,NMD_transcript_variant
rs2075245	0.000400995	22	100	1	3.66214	158	0.0255474	PTPRO	0	intron_variant
rs2075598	0.000111411	373	1	624	3.23441	407	0.0145985	LGALS3	0	intron_variant,non_coding_transcript_variant,non_coding_transcript_exon_variant
rs2076357	7.63e-05	573	12	417	3.19856	478	0.321168	LAMB3	0	intron_variant
rs2084403	7.64e-05	572	8	479	3.00731	705	0.364964			non_coding_transcript_variant,intron_variant
rs2105878	4.26e-05	709	0	669	3.03116	665	0.149635			intron_variant,non_coding_transcript_variant
rs2125637	9.65e-05	450	8	479	3.04256	648	0.470803
rs213544	5.69e-05	667	14	394	3.47796	249	0.10219	MSL3P1	0	non_coding_transcript_exon_variant
rs2161148	9.19e-05	479	40	195	3.54617	226	0.251825	DOCK2	0	intron_variant,NMD_transcript_variant,non_coding_transcript_variant
rs2173746	5.17e-05	692	0	669	3.21506	448	0.178832	HJURP,MROH2A,MSL3P1	5518,26661,5359
rs2184129	8.36e-05	523	4	549	3.08124	578	0.29927	TRPC4	0	intron_variant
rs2188513	0.00105422	2	13	406	4.54122	25	0.266423			non_coding_transcript_variant,intron_variant
rs2191003	8.83e-05	495	36	217	3.26799	376	0.492701	CD38,FGFBP1	45085,41401
rs2193705	0.000120298	335	78	69	4.15365	50	0.0766423	CCDC148	0	intron_variant,NMD_transcript_variant,non_coding_transcript_variant
rs2196700	0.000101009	424	48	164	3.01593	696	0.0985401			non_coding_transcript_variant,intron_variant
rs2215813	0.000156777	225	2	597	3.26799	376	0.492701
rs221626	9.12e-05	484	79	66	3.2745	368	0.135036	LIN28B	0	intron_variant
rs2218603	0.000134802	290	68	99	3.84002	111	0.434307
rs2234494	0.000169283	198	43	187	3.23441	407	0.0145985	VAX2	0	5_prime_UTR_variant
rs2235706	8.11e-05	542	2	597	3.32119	323	0.124088
rs2239990	4.68e-05	705	0	669	3.07195	607	0.266423	SV2B	0	intron_variant,NMD_transcript_variant
rs227428	0.000259062	91	45	174	4.91069	17	0.343066	SMOC1	0	non_coding_transcript_variant,intron_variant
rs2279830	0.000735012	9	76	76	4.35456	36	0.394161	ZIC4	0	3_prime_UTR_variant,non_coding_transcript_exon_variant
rs2284642	0.000147319	241	64	109	3.41193	289	0.186131	DOPEY2	0	intron_variant
rs2287269	0.000123566	323	23	309	3.85031	107	0.116788	NBAS	0	intron_variant,NMD_transcript_variant
rs2296373	0.000137885	275	15	383	3.25924	387	0.0766423	C1orf61	0	non_coding_transcript_exon_variant,intron_variant,non_coding_transcript_variant
rs2298515	0.000626155	12	100	1	6.24927	1	0.0474453
rs233539	8.77e-05	499	9	464	3.13578	529	0.30292
rs2339914	8.53e-05	514	1	624	3.04416	640	0.456204	PEX5L	0	intron_variant,non_coding_transcript_variant
rs2343047	0.000363834	29	31	250	3.92665	93	0.405109	ADAMTS18	5528	non_coding_transcript_variant,intron_variant
rs2358424	9.09e-05	485	2	597	3.03021	671	0.251825
rs2371117	0.000150518	237	55	136	3.09688	552	0.39781			non_coding_transcript_exon_variant
rs237348	8.87e-05	492	15	383	3.19856	478	0.321168
rs2385203	0.00014143	264	37	210	3.47796	249	0.10219	GPR137B	0	NMD_transcript_variant,intron_variant
rs2385826	7.6e-05	577	30	258	3.12006	538	0.273723
rs2391655	0.000352063	33	67	101	4.46181	29	0.233577
rs2394279	0.00029752	56	27	282	3.37883	303	0.452555	CTNNA3	0	intron_variant
rs2402277	0.000196613	162	49	158	3.22239	437	0.189781	BTBD7	0	intron_variant
rs2408750	0.000144603	252	14	394	3.61214	186	0.193431
rs2408847	0.000213828	137	47	166	3.67128	149	0.321168
rs2415545	0.000114264	363	0	669	3.2627	383	0.463504	CTAGE5,FBXO33	43405,1774
rs2419778	9.54e-05	456	5	530	3.04416	640	0.456204
rs2422840	9.34e-05	467	19	341	3.62081	174	0.20438	AVP,GNRH2,MRPS26,OXT,UBOX5	11014,49993,47488,23221,11834
rs2464577	0.000269325	83	78	69	4.43073	33	0.138686	SLC30A8	29568
rs2464582	0.000159068	218	0	669	3.6646	154	0.149635	SLC30A8	25567
rs2464592	0.000287895	63	19	341	4.49457	27	0.30292	SLC30A8	0	intron_variant
rs2466052	0.000274994	79	45	174	3.58685	197	0.0328467	NRG1	0	intron_variant,NMD_transcript_variant,non_coding_transcript_variant
rs2466295	0.000290778	59	97	20	5.0612	12	0.390511	SLC30A8	0	3_prime_UTR_variant
rs2466299	0.000217474	130	26	286	4.47883	28	0.178832	SLC30A8	0	intron_variant
rs2488172	0.00011335	367	1	624	3.96908	81	0.379562			non_coding_transcript_variant,intron_variant
rs2522219	0.000154639	232	81	58	3.85031	107	0.116788	DOCK4	0	intron_variant,non_coding_transcript_variant
rs2530796	6.29e-05	633	0	669	3.21506	448	0.178832	HJURP,MROH2A,MSL3P1	6054,27197,4823
rs2553991	0.000143557	255	72	90	3.47075	263	0.277372
rs2650888	5.93e-05	653	6	514	3.21506	448	0.178832	HJURP,MROH2A,MSL3P1	4186,25329,6691
rs2653309	0.00010789	394	60	118	3.2788	361	0.306569
rs2691815	8.87e-05	491	0	669	3.27672	365	0.434307	SCIN	0	NMD_transcript_variant,intron_variant
rs2710466	7.25e-05	588	4	549	3.47382	261	0.262774	NELL2	0	intron_variant
rs27933	0.000119272	342	11	439	3.17494	508	0.270073			non_coding_transcript_variant,intron_variant,NMD_transcript_variant
rs2805230	8.83e-05	496	32	244	3.13844	526	0.310219
rs2826320	7.87e-05	556	11	439	3.50044	236	0.441606
rs2827663	4.83e-05	701	12	417	3.00731	705	0.364964
rs2829295	0.000102587	416	23	309	3.49223	239	0.485401
rs28364935	8.86e-05	493	46	170	3.25924	387	0.0766423	CDK20	0	non_coding_transcript_variant,intron_variant,non_coding_transcript_exon_variant,missense_variant
rs2838077	5.43e-05	680	1	624	3.03297	661	0.390511
rs28452699	6.98e-05	597	25	292	3.08516	563	0.215328	MATN3	0	non_coding_transcript_variant,intron_variant,synonymous_variant
rs28664715	0.000123224	325	18	355	3.66675	150	0.0474453	C4orf36	0	missense_variant,3_prime_UTR_variant,NMD_transcript_variant
rs28758977	7.09e-05	593	5	530	3.18897	497	0.19708	MAGI1	15071
rs2878557	0.000139862	267	1	624	3.42371	281	0.30292	KCNT2	0	intron_variant,non_coding_transcript_variant,NMD_transcript_variant
rs28846189	6.72e-05	609	5	530	3.08574	560	0.193431	SLC25A26	10151
rs2888889	0.00180378	1	100	1	6.04995	3	0.218978			non_coding_transcript_variant,intron_variant
rs2889829	4.55e-05	707	15	383	3.31644	338	0.408759	C9orf72	36793	non_coding_transcript_exon_variant
rs2941891	0.000173059	190	9	464	3.21506	448	0.178832			non_coding_transcript_variant,intron_variant
rs2941894	0.000525775	18	5	530	3.34452	312	0.244526			non_coding_transcript_variant,intron_variant
rs309309	8.26e-05	531	20	332	3.23625	401	0.20073	RNF144A	0	intron_variant,non_coding_transcript_variant
rs3131333	0.000134638	291	44	182	3.13844	526	0.310219
rs3172468	5.21e-05	691	6	514	3.20034	469	0.105839	BCL6	0	intron_variant,non_coding_transcript_variant
rs322236	0.000104103	408	36	217	3.12006	538	0.273723	PTN	0	intron_variant
rs348018	0.000122413	327	30	258	3.86372	103	0.156934
rs348029	0.000139072	270	32	244	3.86372	103	0.156934
rs348040	0.000132969	297	1	624	3.06092	622	0.20438
rs348043	0.000126742	313	80	61	3.86372	103	0.156934
rs36011360	0.00052501	19	90	35	4.34232	39	0.0291971	B3GALNT1	0	intron_variant,non_coding_transcript_variant
rs371856	5.56e-05	674	4	549	3.01122	702	0.445255	DOCK2	0	intron_variant,NMD_transcript_variant,non_coding_transcript_variant
rs3732514	3.27e-05	712	0	669	3.23441	407	0.0145985	FAM208A	0	non_coding_transcript_exon_variant,synonymous_variant
rs3733371	0.000159131	217	7	503	3.83615	112	0.167883	SPCS3	0	3_prime_UTR_variant
rs374144	7.2e-05	590	4	549	3.47382	261	0.262774	NELL2	0	5_prime_UTR_variant,intron_variant
rs3746319	6.52e-05	622	24	303	3.21506	448	0.178832	ZNF224	0	non_coding_transcript_exon_variant,missense_variant
rs3754996	4.82e-05	702	8	479	3.02741	678	0.332117	PDE11A	0	intron_variant,non_coding_transcript_variant
rs3760410	0.000303516	49	4	549	3.40163	294	0.419708	LRRC59	0	intron_variant
rs3780992	0.000212882	138	66	103	4.1202	57	0.430657	CELF2	0	intron_variant,NMD_transcript_variant
rs378331	0.00019728	157	2	597	3.03297	661	0.390511	ZBTB16	0	non_coding_transcript_variant,intron_variant,NMD_transcript_variant
rs3784005	0.000117267	348	3	571	3.23441	407	0.0145985	FLVCR2	0	intron_variant,non_coding_transcript_variant
rs3785229	6.29e-05	634	21	326	3.06095	620	0.427007	RBFOX1	0	intron_variant,non_coding_transcript_variant
rs3795677	6.48e-05	624	11	439	3.18131	502	0.321168	FMN2	0	missense_variant,non_coding_transcript_exon_variant,5_prime_UTR_variant
rs3822969	0.00012141	331	4	549	4.45609	30	0.0656934	CPNE5	0	non_coding_transcript_variant,intron_variant
rs3852168	0.000242899	102	94	27	4.01053	74	0.332117	2019-03-06	0	intron_variant,non_coding_transcript_variant
rs3864051	6.77e-05	608	5	530	3.00248	709	0.313869	SUMF1	0	NMD_transcript_variant,intron_variant
rs3914097	5.92e-05	654	1	624	3.08326	566	0.127737			non_coding_transcript_variant,intron_variant
rs3927686	0.000158194	221	2	597	3.42371	281	0.30292	KCNT2	0	intron_variant,non_coding_transcript_variant,NMD_transcript_variant
rs4131890	8.96e-05	489	4	549	3.25924	387	0.0766423			non_coding_transcript_variant,intron_variant
rs4141436	0.000109652	383	36	217	4.15992	48	0.142336	LARGE	31974	intron_variant
rs41467545	0.000163111	208	31	250	3.07687	590	0.0437956	PEX5L	0	intron_variant,non_coding_transcript_variant
rs41859	0.000191579	166	30	258	3.46547	269	0.339416
rs4257984	0.000273935	80	33	237	3.08011	583	0.375912	ODF1	11376
rs4276657	0.000270365	82	10	450	3.08011	583	0.375912	ODF1	11406
rs428180	6.53e-05	621	9	464	3.46855	266	0.244526			non_coding_transcript_variant,intron_variant
rs4377733	9.89e-05	437	0	669	3.03116	665	0.149635	LUCAT1	22222	non_coding_transcript_exon_variant,non_coding_transcript_variant,intron_variant
rs4386712	9.81e-05	442	4	549	3.17494	508	0.270073	PAM	2426
rs4404390	7.69e-05	569	42	189	3.32119	323	0.124088			non_coding_transcript_variant,intron_variant
rs4412368	0.000166879	204	81	58	3.54617	226	0.251825
rs4413110	0.000183564	174	7	503	3.06343	614	0.324818	SH3BP4	12609
rs4415146	9.65e-05	451	8	479	3.15167	523	0.474453	CCND3	0	intron_variant,non_coding_transcript_variant
rs4421390	8.14e-05	538	68	99	3.31104	342	0.405109	MSC	45322
rs4429390	5.73e-05	663	5	530	3.02838	674	0.182482	ZNF224	0	intron_variant,non_coding_transcript_variant,non_coding_transcript_exon_variant
rs4455314	9.24e-05	474	1	624	3.0598	625	0.211679	UPK1B	0	intron_variant
rs4460306	0.000101036	423	2	597	3.04539	637	0.485401	RELN	0	intron_variant
rs4470720	9.04e-05	486	82	54	3.61398	181	0.0729927			non_coding_transcript_variant,intron_variant
rs4471028	0.000230983	111	75	80	4.12339	56	0.386861	GDAP1	15640	non_coding_transcript_variant,intron_variant
rs4473362	0.000287537	64	11	439	3.87928	98	0.423358
rs4494596	0.000197022	159	73	88	3.07642	600	0.412409			non_coding_transcript_variant,intron_variant
rs4515150	0.00011942	339	5	530	3.19856	478	0.321168	COQ2,HPSE	207,28844	NMD_transcript_variant,intron_variant
rs4533076	0.000151868	234	74	84	3.58562	206	0.262774	BLOC1S1,CD63,ITGA7,METTL7B,OR10P1,RDH5	40586,49995,9122,6098,37614,44919
rs4548008	9.48e-05	460	5	530	3.4115	293	0.175182
rs4574618	9.44e-05	464	1	624	3.10126	548	0.456204
rs4592052	5.26e-05	688	2	597	3.03306	658	0.29927
rs4596113	0.000151372	235	53	145	3.7262	133	0.463504
rs4599631	0.000133777	294	24	303	3.55375	224	0.456204
rs4601231	0.000321447	45	80	61	4.01062	71	0.0693431
rs4602829	0.000108255	391	1	624	3.39848	296	0.20438	FAM180A	49351
rs4611541	4.55e-05	708	1	624	3.02192	681	0.160584
rs4624109	9.92e-05	435	26	286	3.26975	373	0.270073	FAM81A	0	intron_variant
rs4652852	8.7e-05	504	16	378	3.26329	380	0.357664
rs4663541	0.000219212	126	30	258	3.39674	297	0.354015	SH3BP4	14813
rs4682426	0.000201885	152	1	624	3.03297	661	0.390511	CD200R1L	33198
rs4687493	8.35e-05	526	19	341	3.0418	653	0.193431	DPPA2P3	12507	non_coding_transcript_variant,intron_variant
rs4690429	0.000279907	70	26	286	4.28961	41	0.248175	SPCS3	10587
rs4690687	0.000263902	89	3	571	3.68408	142	0.237226	SPCS3	6239
rs4692497	0.000121724	329	24	303	3.32766	322	0.343066	PCDH7	0	intron_variant
rs4713120	6.93e-05	600	18	355	3.11153	546	0.40146
rs4716866	8.04e-05	547	15	383	3.19377	484	0.346715	PTPRN2	0	intron_variant
rs4727580	0.000112474	368	6	514	3.15556	519	0.489051	RELN	0	intron_variant
rs4732146	0.000226579	116	75	80	4.5039	26	0.178832	FAM180A	45309
rs4744164	6.87e-05	601	6	514	3.04416	640	0.456204	FGD3	0	intron_variant,NMD_transcript_variant
rs4785229	0.000181858	177	46	170	3.34557	310	0.310219	CYLD	37149
rs4786830	0.00028567	65	95	23	3.58685	197	0.0328467	RBFOX1	0	non_coding_transcript_variant,intron_variant
rs4789626	8.35e-05	524	13	406	3.05025	634	0.441606	MGC16275,RPL38,TTYH2	38549,32209,42110
rs4808829	7.6e-05	576	6	514	3.20256	466	0.288321	SLC1A6	0	intron_variant
rs4809000	0.000119722	337	62	115	3.86402	102	0.233577	ILVBL,NOTCH3,OR1I1,SYDE1	5534,28299,43200,16355
rs4813237	8.61e-05	506	11	439	3.26296	381	0.521898
rs4855113	5.71e-05	665	8	479	3.17712	505	0.481752	PEX5L	0	intron_variant,non_coding_transcript_variant
rs4862809	0.000399643	23	95	23	4.27362	42	0.0510949
rs4888488	0.000147292	242	65	106	3.8919	97	0.244526	CNTNAP4	45893	non_coding_transcript_exon_variant
rs4889425	7.83e-05	561	65	106	3.02192	681	0.160584	PLCG2	0	intron_variant,non_coding_transcript_variant
rs489755	0.000201727	153	78	69	3.67657	147	0.284672
rs4901458	0.000102252	417	14	394	3.53397	231	0.350365			non_coding_transcript_variant,intron_variant
rs4916704	5.04e-05	696	6	514	3.09448	553	0.0693431	GPR98	0	non_coding_transcript_variant,intron_variant,NMD_transcript_variant
rs4916859	0.000344527	38	84	49	4.97906	16	0.171533	ARRDC3,LUCAT1	45468,8853
rs4943540	0.000144755	251	1	624	3.31191	340	0.536496	TRPC4	0	intron_variant
rs4944584	0.000135605	286	9	464	3.03116	665	0.149635	PDE2A	0	intron_variant,NMD_transcript_variant,non_coding_transcript_variant
rs4945427	0.000101608	421	37	210	3.01593	696	0.0985401
rs4954830	0.000226182	117	73	88	3.32036	326	0.0583942	LRP1B	0	intron_variant
rs4961697	0.000257358	93	34	228	3.55731	221	0.39781			non_coding_transcript_variant,intron_variant
rs5014028	0.000111229	375	18	355	3.15167	523	0.525547
rs503612	0.000103913	411	3	571	3.05025	634	0.441606	ENDOD1	0	3_prime_UTR_variant
rs506632	6.27e-05	635	10	450	3.21506	448	0.178832	HJURP,MROH2A,MSL3P1	288,21431,10589
rs506767	7.76e-05	566	11	439	3.31044	347	0.233577
rs523415	0.000276657	77	69	98	4.90134	18	0.040146	AMOTL1,CWC15	38576,47292	non_coding_transcript_variant,intron_variant
rs5322	0.000150854	236	26	286	3.23441	407	0.0145985	DBH	0	synonymous_variant
rs533558	6.58e-05	614	8	479	3.23455	406	0.39781	TFAP2A	1343	intron_variant
rs535728	0.000124869	317	0	669	3.31191	340	0.536496	TRPC4	0	intron_variant
rs543827	0.000154718	230	25	292	3.31772	333	0.281022
rs544560	0.00014681	243	13	406	3.31772	333	0.281022
rs558266	0.000122761	326	11	439	3.58685	197	0.0328467	APLNR,TNKS1BP1	17533,44642
rs561330	6.94e-05	599	4	549	3.24306	397	0.145985
rs561801	7.69e-05	570	12	417	3.21519	442	0.167883	PDGFD	14328	non_coding_transcript_variant,intron_variant
rs5749579	6.6e-05	613	13	406	3.08516	563	0.215328			intron_variant
rs5761411	0.000355812	30	81	58	4.44337	31	0.405109	SEZ6L	0	intron_variant
rs577782	5.04e-05	695	0	669	3.21506	448	0.178832	HJURP,MROH2A,MSL3P1	4994,26137,5883
rs579327	5.57e-05	671	0	669	3.21506	448	0.178832	HJURP,MROH2A,MSL3P1	4855,25998,6022
rs592294	0.000121494	330	36	217	3.0729	604	0.416058	DBIL5P,GEMIN4,GLOD4,NXN,RNMTL1	42422,45497,15427,1554,5257
rs596509	5.7e-05	666	0	669	3.21506	448	0.178832	HJURP,MROH2A,MSL3P1	7845,28988,3032
rs6015874	7.6e-05	578	1	624	3.18897	497	0.19708
rs6023560	6.34e-05	631	12	417	3.1316	534	0.116788
rs6051659	0.000166468	206	55	136	4.44229	32	0.211679	DEFB125,DEFB126,DEFB127	14212,31685,46602
rs6065654	6.21e-05	640	50	154	3.29604	351	0.0948905
rs6072981	0.000112442	369	36	217	3.12717	536	0.335766	PTPRT	0	intron_variant,NMD_transcript_variant
rs6086551	0.000228573	115	3	571	3.69068	137	0.270073	PLCB1	0	intron_variant,3_prime_UTR_variant,NMD_transcript_variant,non_coding_transcript_variant
rs6108174	0.000104765	406	2	597	3.08574	560	0.193431	PLCB1	0	intron_variant,NMD_transcript_variant,non_coding_transcript_variant
rs6118283	0.000234483	109	0	669	3.69068	137	0.270073	PLCB1	0	intron_variant,3_prime_UTR_variant,NMD_transcript_variant,non_coding_transcript_variant
rs612701	0.000204178	146	52	149	3.65335	168	0.532847	TRPC4	0	intron_variant
rs6133730	9.86e-05	439	21	326	3.09448	553	0.0693431	PAK7	0	intron_variant
rs6139074	0.000215151	136	22	319	3.92493	94	0.255474	DEFB125	5106
rs6140971	0.000132541	298	88	38	3.61398	181	0.0729927	PAK7	0	intron_variant
rs6140973	0.000132105	300	39	199	3.61398	181	0.0729927	PAK7	0	intron_variant
rs625464	5.83e-05	659	8	479	3.27778	363	0.507299	SCN2B	0	3_prime_UTR_variant
rs628138	5.86e-05	656	0	669	3.21506	448	0.178832	HJURP,MROH2A,MSL3P1	5435,26578,5442
rs6437970	0.000268907	84	100	1	5.00474	15	0.394161			intron_variant
rs6442027	0.000117761	347	17	367	3.19015	486	0.0510949	PRSS45,PRSS46,PRSS50,TMIE	1065,9389,27937,34897	intron_variant,NMD_transcript_variant
rs6463453	0.000114626	362	60	118	3.31644	338	0.408759	PKD1L1	0	intron_variant
rs6482454	7.06e-05	594	34	228	3.20034	469	0.105839	PRTFDC1	0	intron_variant
rs6482538	5.38e-05	682	39	199	3.25924	387	0.0766423	GAD2	0	intron_variant,non_coding_transcript_variant
rs6501537	8.35e-05	525	6	514	3.22399	433	0.156934			non_coding_transcript_variant,intron_variant
rs6504649	0.000242446	103	56	133	3.98051	76	0.390511	XYLT2	0	missense_variant,intron_variant,3_prime_UTR_variant,NMD_transcript_variant,non_coding_transcript_exon_variant
rs6504653	0.00014916	238	16	378	3.03306	658	0.29927	ACSF2,CHAD,EME1,LRRC59,MRPL27	11382,49716,33316,17222,41574
rs6536887	0.00038598	26	49	158	3.71581	135	0.248175	TMEM192,TRIM60	29192,5141
rs6539369	0.00010994	381	37	210	3.19015	486	0.0510949			non_coding_transcript_variant,intron_variant
rs6546073	8.28e-05	530	9	464	3.13351	532	0.361314	LGALSL	9880
rs6555267	0.000229868	114	23	309	3.93224	88	0.0182482
rs6556576	0.000191715	165	70	93	3.41967	287	0.164234	GABRG2	29281	intron_variant
rs6571932	0.000184422	171	20	332	3.48978	244	0.470803	CTAGE5,FBXO33	33353,11826	intron_variant
rs6575169	8.1e-05	544	7	503	3.06343	614	0.324818	RPS6KA5	0	intron_variant,NMD_transcript_variant
rs657658	5.77e-05	662	0	669	3.21506	448	0.178832	HJURP,MROH2A,MSL3P1	4791,25934,6086
rs658607	5.78e-05	661	2	597	3.21506	448	0.178832	HJURP,MROH2A,MSL3P1	4547,25690,6330
rs6591507	0.000120925	334	13	406	3.19856	478	0.321168	DTX4	0	intron_variant
rs6598474	0.000137448	279	50	154	3.07348	601	0.262774	PCSK6	0	intron_variant,non_coding_transcript_variant
rs6679031	6.66e-05	610	5	530	3.02741	678	0.332117	FMN2	0	intron_variant,non_coding_transcript_variant
rs6693416	0.000193566	163	92	31	3.77267	121	0.080292	2019-09-15	49585
rs6713836	0.000134186	293	3	571	3.26975	373	0.270073	FMNL2	0	intron_variant
rs6723698	0.000221227	122	6	514	3.28642	357	0.324818
rs6725947	6.55e-05	617	12	417	3.21519	442	0.167883	TACR1	13491
rs6756825	0.00014562	248	0	669	3.16786	513	0.430657
rs6768553	5.45e-05	679	12	417	3.06092	622	0.20438	FNDC3B	0	intron_variant,non_coding_transcript_variant
rs6772132	0.000289865	61	58	128	3.62081	174	0.20438
rs6772642	6.39e-05	627	8	479	3.15582	518	0.386861	IL20RB	31019
rs6774322	8.51e-05	515	17	367	3.08326	566	0.127737	SI	2431
rs6784318	0.000240807	105	2	597	3.37647	304	0.481752	TGM4	0	intron_variant
rs6786957	0.000171253	194	95	23	4.06572	62	0.164234	BCL6,RTP2,SST	43264,20146,7699
rs6788137	7.31e-05	585	7	503	3.08326	566	0.127737	SI	0	intron_variant
rs6795121	0.000173191	188	27	282	3.23441	407	0.0145985	C3orf80,IFT80	899,27874	NMD_transcript_variant,intron_variant
rs6801412	0.000230305	113	87	44	3.87904	100	0.0620438
rs6806082	7.82e-05	562	12	417	3.08326	566	0.127737	SI	858
rs6834475	8.56e-05	513	23	309	3.33792	314	0.317518
rs6846559	7.71e-05	567	44	182	3.07348	601	0.262774
rs6851301	6.94e-05	598	12	417	3.03297	661	0.390511	MAML3	0	intron_variant
rs6854457	6.23e-05	637	27	282	3.2745	368	0.135036	TBC1D9	0	3_prime_UTR_variant
rs6856880	0.000350285	34	88	38	3.82539	115	0.211679
rs6860972	0.000114708	361	13	406	3.58161	209	0.266423	CMBL,MARCH6	31570,14012
rs6872643	8.58e-05	509	29	268	3.22239	437	0.189781
rs6872973	0.000197194	158	12	417	3.61093	189	0.335766
rs6874084	0.000136906	281	12	417	3.18897	497	0.19708	FSTL4	0	intron_variant
rs6879065	8.23e-05	533	31	250	3.4902	242	0.390511	STC2	4526
rs6880078	0.00024554	99	60	118	3.74112	131	0.492701	FSTL4	0	intron_variant
rs6882172	0.000135878	284	92	31	3.83615	112	0.167883	LUCAT1	21844	non_coding_transcript_exon_variant,non_coding_transcript_variant,intron_variant
rs690026	5.35e-05	683	0	669	3.09448	553	0.0693431	CWC15,KDM4D	35461,46519
rs690331	5.85e-05	657	0	669	3.09448	553	0.0693431	AMOTL1,CWC15,KDM4D	49414,36454,47512
rs6909922	0.000102718	415	34	228	3.07687	590	0.0437956
rs6921746	0.000352454	32	96	22	6.17624	2	0.0620438	CPNE5	0	non_coding_transcript_exon_variant,3_prime_UTR_variant
rs6923761	0.000204285	145	15	383	3.2788	361	0.306569	GLP1R	0	missense_variant
rs6941995	0.000175585	185	21	326	3.28079	358	0.222628			non_coding_transcript_exon_variant
rs6943753	0.000216528	133	5	530	3.46261	270	0.0656934
rs6950391	0.00010503	405	5	530	3.04539	637	0.485401	RELN	0	intron_variant
rs6959964	0.000100213	429	3	571	3.00248	709	0.313869
rs6963694	8.64e-05	505	33	237	3.61095	188	0.182482	TPK1	0	NMD_transcript_variant,intron_variant,non_coding_transcript_variant
rs6969183	9.68e-05	448	13	406	3.00248	709	0.313869
rs6988814	0.000129315	309	30	258	3.31772	333	0.281022
rs6996498	0.000120976	333	2	597	3.16985	511	0.284672	CSMD1	0	intron_variant
rs7007233	0.00011921	343	8	479	3.0729	604	0.416058			non_coding_transcript_exon_variant
rs701698	0.000296018	57	86	46	3.62557	172	0.368613
rs7019421	0.000206238	142	17	367	3.73063	132	0.492701			non_coding_transcript_variant,intron_variant
rs7034935	9.15e-05	481	0	669	3.02974	673	0.171533	C9orf92	40588	non_coding_transcript_variant,intron_variant
rs7070134	0.000279033	72	38	204	3.66214	158	0.0255474
rs7072101	0.000260394	90	82	54	4.35279	37	0.0583942	FRMD4A	0	intron_variant,non_coding_transcript_variant
rs7087394	0.000137644	277	54	142	3.18289	501	0.416058
rs7093841	0.000278525	75	21	326	3.93224	88	0.0182482	FAM35A,NUTM2A	9630,24352
rs7100584	5.56e-05	673	8	479	3.1316	534	0.116788
rs7109798	0.000181209	179	59	125	4.05115	63	0.229927
rs7142036	0.000168828	200	23	309	3.41193	289	0.186131			non_coding_transcript_variant,intron_variant
rs7159388	5.61e-05	669	5	530	3.00731	705	0.364964
rs716237	5.8e-05	660	4	549	3.03116	665	0.149635			non_coding_transcript_variant,intron_variant,NMD_transcript_variant
rs7184322	6.22e-05	639	10	450	3.20256	466	0.288321	CCDC64B,CLDN6,CLDN9,FLYWCH1,HCFC1R1,KREMEN2,PAQR4,PKMYT1,THOC6,TNFRSF12A	45301,32146,29890,31357,40054,14182,9076,2026,41465,37746
rs7186747	0.000278947	73	51	151	3.58685	197	0.0328467	RBFOX1	0	non_coding_transcript_variant,intron_variant
rs7211981	0.000118092	345	12	417	3.27672	365	0.434307	STXBP4	46878
rs722277	0.000119533	338	4	549	3.17712	505	0.481752	RELN	0	intron_variant
rs7224103	0.000212426	139	22	319	3.21506	448	0.178832	ASIC2	0	intron_variant
rs7234908	8.47e-05	516	0	669	3.3358	320	0.368613
rs723852	0.000109858	382	28	276	3.11695	541	0.0875912
rs7317688	6.54e-05	618	20	332	3.01835	693	0.379562			non_coding_transcript_variant,intron_variant
rs7321084	0.000329907	40	19	341	4.2646	45	0.237226
rs7327510	0.000278907	74	34	228	3.04416	640	0.456204			non_coding_transcript_variant,intron_variant
rs7338440	5.33e-05	685	14	394	3.15393	521	0.368613	RNF6	11872	non_coding_transcript_variant,intron_variant
rs7356127	0.000572065	13	14	394	4.01207	68	0.470803	CD200R1L	38076
rs7358871	0.000107462	395	28	276	3.29604	351	0.0948905	SIAH3	0	intron_variant
rs736317	8.83e-05	494	30	258	3.2745	368	0.135036	SPINT4,WFDC3,WFDC10B,WFDC13	895,47616,21572,17774
rs7372838	0.000282295	67	19	341	3.8442	109	0.156934	PVRL3	28142	intron_variant
rs741182	0.000233795	110	44	182	3.97258	77	0.456204
rs7418651	6.18e-05	643	12	417	3.66214	158	0.0255474	HOOK1	1916
rs7419187	0.000254179	96	3	571	3.61214	186	0.193431	CAMK1G,LAMB3	570,363
rs7434191	9.48e-05	461	8	479	3.04539	637	0.514599	SATB1	3400	non_coding_transcript_variant,intron_variant
rs743794	7.48e-05	581	9	464	3.24306	397	0.145985			3_prime_UTR_variant,non_coding_transcript_exon_variant
rs746490	0.000173849	187	74	84	4.35279	37	0.0583942	ME3	22406
rs748783	0.000353134	31	88	38	3.87904	100	0.0620438			non_coding_transcript_variant,intron_variant
rs7500211	0.000169447	197	2	597	3.20034	469	0.105839
rs7521004	0.000275402	78	44	182	3.93224	88	0.0182482
rs7523762	8.03e-05	548	30	258	3.0991	549	0.284672	FCRLA	0	intron_variant,non_coding_transcript_variant
rs7526675	9.84e-05	440	1	624	3.07061	609	0.105839	IFI44	37677
rs7535696	0.000153313	233	12	417	3.57332	215	0.29927	KCNT2	0	intron_variant,non_coding_transcript_variant,NMD_transcript_variant
rs7551667	6.99e-05	596	20	332	3.02142	691	0.171533
rs7573787	0.000142559	259	15	383	3.26296	381	0.478102	SH3BP4	12207
rs757942	0.000133368	295	42	189	3.32036	326	0.0583942			non_coding_transcript_variant,intron_variant
rs7581919	0.000111191	376	55	136	3.32036	326	0.0583942	NBAS	0	intron_variant
rs7602200	0.000119277	341	54	142	3.55731	221	0.39781	EN1	30746
rs7611423	0.000726553	10	23	309	4.1435	53	0.467153	CD200R1L	26754
rs7618643	7.3e-05	586	1	624	3.08326	566	0.127737	SI	0	intron_variant
rs7623764	0.000162959	209	34	228	3.76248	125	0.0547445	NAALADL2	0	intron_variant,non_coding_transcript_variant,NMD_transcript_variant
rs7630103	9.2e-05	476	46	170	3.08326	566	0.127737	SI	8651
rs7634719	0.000101484	422	4	549	3.23619	405	0.178832
rs7651606	0.000200113	155	18	355	3.67871	144	0.452555			NMD_transcript_variant,intron_variant,non_coding_transcript_variant
rs7652447	0.000282744	66	37	210	3.66214	158	0.0255474	SPTSSB	248
rs7695945	0.000171934	192	41	192	3.60188	195	0.040146	ZNF876P	0	non_coding_transcript_variant,intron_variant
rs7709975	0.000109601	384	29	268	3.57634	211	0.120438
rs7727632	8.12e-05	539	0	669	3.08326	566	0.127737	LUCAT1	0	non_coding_transcript_variant,intron_variant,non_coding_transcript_exon_variant
rs7731341	0.000522196	20	1	624	3.31044	347	0.233577			non_coding_transcript_variant,intron_variant
rs7737158	0.000108727	387	3	571	3.27925	360	0.273723	CMBL,MARCH6	40053,5529
rs7737241	0.000115289	359	19	341	3.58161	209	0.266423	CMBL,MARCH6	13256,32326
rs7743567	0.000121353	332	8	479	4.15518	49	0.412409
rs7756867	0.000563693	14	86	46	5.22039	9	0.138686	RAB44	0	intron_variant
rs7758580	0.000115415	358	19	341	3.29239	356	0.521898	BMP5	26983
rs7762189	0.000196825	161	25	292	4.30585	40	0.0839416
rs7762246	0.000130064	306	10	450	3.05083	629	0.138686
rs7772055	0.00016919	199	35	226	3.15556	519	0.489051
rs7781948	0.000299304	54	37	210	4.01062	71	0.0693431
rs7813351	0.000105213	404	100	1	3.33638	317	0.390511	CSMD1	0	intron_variant
rs7839922	8.1e-05	543	20	332	3.40013	295	0.328467
rs7842662	0.0001841	172	1	624	3.70505	136	0.39781	GDAP1,JPH1	312,46085	non_coding_transcript_variant,intron_variant
rs7863770	0.000127779	312	13	406	3.08011	583	0.375912	TMEM261	38599
rs7867771	0.000133065	296	20	332	3.34557	310	0.310219	C9orf92	38598	non_coding_transcript_variant,intron_variant
rs7921890	0.000155792	228	8	479	3.04256	648	0.470803	UCN3	41345
rs7977472	0.0001106	378	20	332	3.49029	241	0.430657
rs8008292	7.86e-05	557	30	258	3.47796	249	0.10219	PTGDR,PTGER2	25122,12451
rs800885	9.29e-05	471	53	145	3.57634	211	0.120438	TRPS1	0	intron_variant
rs8009725	0.000196847	160	3	571	3.26799	376	0.492701	KCNK10	0	intron_variant
rs8043113	0.00016139	214	23	309	3.96937	80	0.339416	FAM81A	0	intron_variant
rs8068295	0.000325649	41	77	72	3.43432	278	0.208029	ASIC2	0	intron_variant
rs8073599	0.000100122	430	41	192	3.68985	140	0.321168	PITPNC1,PSMD12	6302,4373
rs8115555	0.00023071	112	0	669	3.69068	137	0.270073	PLCB1	0	intron_variant,3_prime_UTR_variant,NMD_transcript_variant,non_coding_transcript_variant
rs8127741	0.000106279	402	29	268	3.5443	229	0.375912	PKNOX1	14165
rs8187889	0.00018025	183	45	174	3.07687	590	0.0437956	ALDH1A1	0	intron_variant,non_coding_transcript_variant
rs8193037	0.000346806	37	100	1	3.93224	88	0.0182482	IL17A	75
rs8249	9.95e-05	433	20	332	3.61534	179	0.445255	ZNF830	0	3_prime_UTR_variant,NMD_transcript_variant,intron_variant
rs855377	0.000123253	324	10	450	3.0418	653	0.193431			non_coding_transcript_variant,intron_variant
rs861005	9.12e-05	483	1	624	3.08124	578	0.29927	TRPC4	0	intron_variant
rs866992	0.000216974	132	3	571	3.46261	270	0.0656934
rs874564	6.15e-05	647	0	669	3.23441	407	0.0145985	KCNMA1	0	non_coding_transcript_variant,intron_variant,NMD_transcript_variant,non_coding_transcript_exon_variant
rs887969	5.39e-05	681	18	355	3.08688	559	0.350365	TMEM178A	41338	non_coding_transcript_exon_variant,non_coding_transcript_variant,intron_variant
rs911484	0.000268872	85	18	355	3.37647	304	0.481752	KCNK10	0	intron_variant
rs917029	0.000142029	261	38	204	3.13578	529	0.30292	EME1	0	intron_variant,non_coding_transcript_variant,non_coding_transcript_exon_variant
rs931026	5.5e-05	677	7	503	3.06092	622	0.20438			non_coding_transcript_variant,intron_variant
rs933493	8.23e-05	534	1	624	3.13578	529	0.30292	IL1R1	0	intron_variant
rs9344146	0.000114779	360	6	514	3.07687	590	0.0437956
rs9371407	0.00010702	397	40	195	3.21506	448	0.178832
rs9378276	0.00014829	240	2	597	3.61831	178	0.171533
rs937833	0.00025544	95	29	268	4.01207	68	0.470803	TGM4	0	intron_variant,non_coding_transcript_variant
rs9378597	0.000790486	7	100	1	5.59291	5	0.20438
rs9392255	0.000202801	150	25	292	4.36009	35	0.149635
rs9392256	9e-05	488	4	549	3.20034	469	0.105839
rs9429821	7.94e-05	553	17	367	3.19377	484	0.346715	CAMK1G	0	intron_variant
rs9458172	6.19e-05	641	1	624	3.0598	625	0.211679	AGPAT4	0	intron_variant
rs9460306	0.000115528	357	1	624	3.38711	300	0.113139
rs9460847	8.74e-05	500	13	406	3.02192	681	0.160584
rs9461119	0.000131944	301	91	34	3.75716	130	0.478102	CMAHP	43358	non_coding_transcript_variant,intron_variant
rs9465237	0.000102044	418	3	571	3.75916	129	0.383212
rs946750	0.000139036	271	2	597	3.42371	281	0.30292	KCNT2	0	intron_variant,non_coding_transcript_variant,NMD_transcript_variant
rs947591	7.62e-05	575	10	450	3.0729	604	0.416058	HHEX	40345
rs949317	0.00013665	283	47	166	3.42371	281	0.30292			non_coding_transcript_variant,intron_variant
rs9505195	0.000106764	399	9	464	3.23441	407	0.0145985	RIOK1	0	intron_variant,NMD_transcript_variant
rs9505200	0.000106805	398	3	571	3.23441	407	0.0145985	CAGE1,RIOK1	43041,14713
rs9506444	0.000266454	86	99	14	3.33638	317	0.390511	GJB2,GJB6	27704,1282
rs9520922	0.000101643	420	1	624	3.24306	397	0.145985
rs9530599	6.09e-05	649	1	624	3.15806	516	0.251825			non_coding_transcript_variant,intron_variant
rs9530604	0.000169982	195	70	93	3.49249	238	0.456204			non_coding_transcript_variant,intron_variant
rs9560136	0.000119291	340	88	38	4.10768	58	0.0948905			non_coding_transcript_variant,intron_variant
rs9564897	9.81e-05	443	46	170	3.06369	612	0.350365
rs9566255	7.91e-05	555	12	417	3.08124	578	0.29927	TRPC4	0	intron_variant
rs9576386	9.66e-05	449	5	530	3.08124	578	0.29927	TRPC4	0	intron_variant
rs9585260	0.000204123	147	48	164	3.96045	83	0.105839	CLYBL	0
rs9594766	0.000222099	120	2	597	3.04416	640	0.456204			non_coding_transcript_variant,intron_variant
rs9613362	0.000188095	170	47	166	3.22277	436	0.29562
rs962405	0.000348545	36	94	27	3.66214	158	0.0255474
rs966595	8.38e-05	521	38	204	3.47075	263	0.277372	DOCK2	0	non_coding_transcript_variant,intron_variant,NMD_transcript_variant
rs969539	0.000124845	318	0	669	3.7262	133	0.463504	SEZ6L	0	intron_variant
rs9711224	6.22e-05	638	34	228	3.25924	387	0.0766423	CCDC148	0	intron_variant,NMD_transcript_variant,non_coding_transcript_variant
rs9807630	9.28e-05	472	0	669	3.27672	365	0.434307	TWSG1	12483
rs9807802	7e-05	595	88	38	3.12006	538	0.273723	PTPRM	0	intron_variant,non_coding_transcript_variant
rs9810846	0.000366653	28	61	117	3.61027	191	0.489051	ZDHHC3	0	intron_variant,NMD_transcript_variant,non_coding_transcript_variant
rs9838382	0.00018018	184	80	61	3.57231	220	0.40146
rs9847153	0.000203712	148	64	109	3.5443	229	0.375912
rs986759	6.56e-05	616	0	669	3.24516	396	0.437956
rs9873611	0.000219741	125	53	145	4.06591	61	0.40146
rs9881897	0.000298914	55	5	530	3.26162	385	0.332117			non_coding_transcript_variant,intron_variant
rs9882550	0.000111654	372	8	479	3.46261	270	0.0656934			intron_variant,non_coding_transcript_variant
rs993078	7.25e-05	587	10	450	3.19015	486	0.0510949			non_coding_transcript_variant,intron_variant
rs9949828	0.000141894	262	28	276	3.01593	696	0.0985401
rs9959700	0.00012233	328	51	151	3.68985	140	0.321168	TWSG1	14817
rs997284	0.000161709	212	22	319	3.4428	276	0.405109			non_coding_transcript_variant,intron_variant
