# Supplementary material for: Machine learning on genome-wide association studies to predict the risk of radiation-associated contralateral breast cancer in the WECARE Study
Source: PLoS One. 2020 Feb 27;15(2):e0226157. doi: 10.1371/journal.pone.0226157 (PMC7046218; doi:10.1371/journal.pone.0226157)
Supplement: S3 Data — (XLS) [file pone.0226157.s003.xls]

## Sheet: PRFR
Group number	GOID	GOTerm	Ontology Source	Term PValue	Term PValue Corrected with Benjamini-Hochberg	Group PValue	Group PValue Corrected with Benjamini-Hochberg	GOLevels	GOGroups	% Associated Genes	Nr. Genes	Associated Genes Found
1	GO:0048639	positive regulation of developmental growth	GO_BiologicalProcess-GOA_02.06.2017_00h00	0.00086	0.002	0.00086	0.0017	[3, 4, 5]	Group0	6.25	5	[CPNE5, ERBB4, NRG1, PLCB1, SYT2]
2	GO:0019932	second-messenger-mediated signaling	GO_BiologicalProcess-GOA_02.06.2017_00h00	0.00081	0.0028	0.00081	0.0032	[4, 5, 6]	Group1	3.77358	8	[APLNR, CDH13, GLP1R, JPH1, P2RX3, PDE2A, PDE3B, PEX5L]
2	GO:0019933	cAMP-mediated signaling	GO_BiologicalProcess-GOA_02.06.2017_00h00	3.8e-05	0.00026	0.00081	0.0032	[6, 7, 8]	Group1	11.9048	5	[APLNR, GLP1R, PDE2A, PDE3B, PEX5L]
3	GO:0001558	regulation of cell growth	GO_BiologicalProcess-GOA_02.06.2017_00h00	0.0014	0.0026	0.0014	0.0019	[3, 4, 5]	Group2	3.125	9	[BCL6, CAPRIN2, CPNE5, MAGI1, NRG1, NRG3, PPT1, SH3BP4, SYT2]
3	GO:0030308	negative regulation of cell growth	GO_BiologicalProcess-GOA_02.06.2017_00h00	0.0073	0.0086	0.0014	0.0019	[3, 4, 5, 6]	Group2	3.87597	5	[BCL6, CAPRIN2, NRG1, PPT1, SH3BP4]
4	GO:1903034	regulation of response to wounding	GO_BiologicalProcess-GOA_02.06.2017_00h00	0.0078	0.0078	0.0078	0.0078	[4, 5]	Group3	3.81679	5	[ADAMTS18, ASIC2, EPHA4, HPSE, NRG1]
4	GO:0030193	regulation of blood coagulation	GO_BiologicalProcess-GOA_02.06.2017_00h00	0.0073	0.01	0.0078	0.0078	[3, 4, 5, 6, 7]	Group3	4.87805	4	[ADAMTS18, ASIC2, HPSE, NRG1]

## Sheet: LASSO
Group number	GOID	GOTerm	Ontology Source	Term PValue	Term PValue Corrected with Benjamini-Hochberg	Group PValue	Group PValue Corrected with Benjamini-Hochberg	GOLevels	GOGroups	% Associated Genes	Nr. Genes	Associated Genes Found
1	negative regulation of cell growth	GO_BiologicalProcess-GOA_02.06.2017_00h00	0.016	0.032	0.016	0.032	[3, 4, 5, 6]	Group0	3.87597	5	[BCL6, CAPRIN2, NRG1, PPT1, SH3BP4]	[APLNR, GLP1R, PDE3B, PEX5L]
2	cell-cell adhesion via plasma-membrane adhesion molecules	GO_BiologicalProcess-GOA_02.06.2017_00h00	0.02	0.02	0.02	0.02	[4]	Group1	3.67647	5	[CDH13, GRID2, NECTIN3, PTPRM, PTPRT]	[BCL6, CAPRIN2, NRG1, PPT1, SH3BP4]
3	developmental growth	GO_BiologicalProcess-GOA_02.06.2017_00h00	0.015	0.045	0.015	0.045	[2, 3]	Group2	3.09735	7	[CPNE5, ERBB4, EVC, LARGE1, NRG1, PLCB1, SYT2]	[CDH13, GRID2, NECTIN3, PTPRM, PTPRT]
3	positive regulation of developmental growth	GO_BiologicalProcess-GOA_02.06.2017_00h00	0.002	0.012	0.015	0.045	[3, 4, 5]	Group2	6.25	5	[CPNE5, ERBB4, NRG1, PLCB1, SYT2]	[CPNE5, ERBB4, EVC, LARGE1, NRG1, PLCB1, SYT2]

## Sheet: Univariate
Group number	GOID	GOTerm	Ontology Source	Term PValue	Term PValue Corrected with Benjamini-Hochberg	Group PValue	Group PValue Corrected with Benjamini-Hochberg	GOLevels	GOGroups	% Associated Genes	Nr. Genes	Associated Genes Found
1	cell junction organization	GO_BiologicalProcess-GOA_02.06.2017_00h00	0.0073	0.0073	0.0073	0.0073	[3]	Group0	3.11111	7	[CDH13, GJB2, LAMB3, NECTIN3, NRG1, PRKCH, PTPRO]
2	regulation of muscle cell differentiation	GO_BiologicalProcess-GOA_02.06.2017_00h00	0.0061	0.012	0.0061	0.012	[4, 5, 6]	Group1	4.2735	5	[CAV3, HDAC9, NRG1, PLCB1, RBM24]
