# Supplementary material for: Machine learning on genome-wide association studies to predict the risk of radiation-associated contralateral breast cancer in the WECARE Study
Source: PLoS One. 2020 Feb 27;15(2):e0226157. doi: 10.1371/journal.pone.0226157 (PMC7046218; doi:10.1371/journal.pone.0226157)
Supplement: S4 Data — (XLS) [file pone.0226157.s004.xls]

## Sheet: eQTL.tsv
chr	pos_hg38	r2	rsID	SNP_from_GWAS	reference	tissue	gene	pvalue
4	83261449	1	rs10021552	rs10021552	GTEx2015_v6	Adrenal_Gland	PLAC8	2.73583e-09
4	83255697	1	rs11099586	rs10021552	GTEx2015_v6	Adrenal_Gland	PLAC8	2.69772e-09
4	83247738	1	rs11731221	rs10021552	GTEx2015_v6	Adrenal_Gland	PLAC8	2.08381e-09
4	83265340	0.99	rs11937448	rs10021552	GTEx2015_v6	Adrenal_Gland	PLAC8	8.57837e-09
4	83231820	0.86	rs13122305	rs10021552	GTEx2015_v6	Adrenal_Gland	PLAC8	2.09624e-08
4	83260074	1	rs28640093	rs10021552	GTEx2015_v6	Adrenal_Gland	PLAC8	4.67359e-09
4	83251461	1	rs28710247	rs10021552	GTEx2015_v6	Adrenal_Gland	PLAC8	1.33482e-09
4	83236290	0.87	rs2903918	rs10021552	GTEx2015_v6	Adrenal_Gland	PLAC8	1.696e-08
4	83250806	1	rs3923327	rs10021552	GTEx2015_v6	Adrenal_Gland	PLAC8	1.31366e-09
4	83229160	0.83	rs4431216	rs10021552	GTEx2015_v6	Adrenal_Gland	PLAC8	3.38845e-08
4	83263616	0.99	rs4515150	rs10021552	GTEx2015_v6	Adrenal_Gland	PLAC8	4.67359e-09
4	83238066	0.87	rs4566648	rs10021552	GTEx2015_v6	Adrenal_Gland	PLAC8	1.95047e-08
4	83265005	0.99	rs4693595	rs10021552	GTEx2015_v6	Adrenal_Gland	PLAC8	9.71231e-09
4	83259237	0.97	rs62305195	rs10021552	GTEx2015_v6	Adrenal_Gland	PLAC8	3.49618e-09
4	83230274	0.86	rs6535445	rs10021552	GTEx2015_v6	Adrenal_Gland	PLAC8	1.79953e-08
4	83258465	1	rs6535451	rs10021552	GTEx2015_v6	Adrenal_Gland	PLAC8	2.73119e-09
4	83251951	1	rs7356196	rs10021552	GTEx2015_v6	Adrenal_Gland	PLAC8	1.35874e-09
4	83257918	1	rs7667017	rs10021552	GTEx2015_v6	Adrenal_Gland	PLAC8	2.73583e-09
4	83265841	0.82	rs7668388	rs10021552	GTEx2015_v6	Adrenal_Gland	PLAC8	5.2626e-10
4	83233280	0.86	rs7684212	rs10021552	GTEx2015_v6	Adrenal_Gland	PLAC8	1.79044e-08
4	83265928	0.99	rs7684764	rs10021552	GTEx2015_v6	Adrenal_Gland	PLAC8	8.17343e-09
4	83261562	1	rs9999909	rs10021552	GTEx2015_v6	Adrenal_Gland	PLAC8	2.71128e-09
4	86895404	1	rs10029698	rs10029698	Lappalainen2013	Lymphoblastoid_EUR_exonlevel	ENSG00000163633	3.29557e-08
4	86935998	0.94	rs10034541	rs10029698	Lappalainen2013	Lymphoblastoid_EUR_exonlevel	ENSG00000163633	4.42427e-09
4	86908098	0.96	rs1075989	rs10029698	Lappalainen2013	Lymphoblastoid_EUR_exonlevel	ENSG00000163633	4.61129e-08
4	86889378	0.97	rs12186239	rs10029698	Lappalainen2013	Lymphoblastoid_EUR_exonlevel	ENSG00000163633	2.43203e-08
4	86869652	0.93	rs13103212	rs10029698	Lappalainen2013	Lymphoblastoid_EUR_exonlevel	ENSG00000163633	5.04154e-09
4	86894062	0.87	rs13114907	rs10029698	Lappalainen2013	Lymphoblastoid_EUR_exonlevel	ENSG00000163633	1.70961e-07
4	86855181	0.93	rs13117826	rs10029698	Lappalainen2013	Lymphoblastoid_EUR_exonlevel	ENSG00000163633	7.81093e-09
4	86878914	0.97	rs13131035	rs10029698	Lappalainen2013	Lymphoblastoid_EUR_exonlevel	ENSG00000163633	2.43203e-08
4	86906694	0.97	rs13131194	rs10029698	Lappalainen2013	Lymphoblastoid_EUR_exonlevel	ENSG00000163633	1.13575e-08
4	86861353	0.93	rs13134746	rs10029698	Lappalainen2013	Lymphoblastoid_EUR_exonlevel	ENSG00000163633	5.98676e-09
4	86920926	0.93	rs13143520	rs10029698	Lappalainen2013	Lymphoblastoid_EUR_exonlevel	ENSG00000163633	1.151e-08
4	86838520	0.83	rs13147739	rs10029698	Lappalainen2013	Lymphoblastoid_EUR_exonlevel	ENSG00000163633	9.72191e-08
4	86859716	0.93	rs13147942	rs10029698	Lappalainen2013	Lymphoblastoid_EUR_exonlevel	ENSG00000163633	6.60737e-09
4	86892076	1	rs13151671	rs10029698	Lappalainen2013	Lymphoblastoid_EUR_exonlevel	ENSG00000163633	1.90005e-08
4	86884895	0.93	rs13151797	rs10029698	Lappalainen2013	Lymphoblastoid_EUR_exonlevel	ENSG00000163633	1.80772e-07
4	86909940	0.95	rs13434404	rs10029698	Lappalainen2013	Lymphoblastoid_EUR_exonlevel	ENSG00000163633	3.7656e-08
4	86866897	0.93	rs138985223	rs10029698	Lappalainen2013	Lymphoblastoid_EUR_exonlevel	ENSG00000163633	7.10986e-09
4	86885702	0.89	rs190896281	rs10029698	Lappalainen2013	Lymphoblastoid_EUR_exonlevel	ENSG00000163633	2.93571e-08
4	86872355	0.93	rs200223240	rs10029698	Lappalainen2013	Lymphoblastoid_EUR_exonlevel	ENSG00000163633	6.51558e-09
4	86921317	0.82	rs201083967	rs10029698	Lappalainen2013	Lymphoblastoid_EUR_exonlevel	ENSG00000163633	4.08231e-08
4	86872353	0.93	rs201736423	rs10029698	Lappalainen2013	Lymphoblastoid_EUR_exonlevel	ENSG00000163633	1.67961e-08
4	86858571	0.93	rs2705623	rs10029698	GTEx2015_v6	Esophagus_Mucosa	SLC10A6	6.03378e-06
4	86900121	1	rs28407685	rs10029698	Lappalainen2013	Lymphoblastoid_EUR_exonlevel	ENSG00000163633	1.454e-08
4	86858047	0.93	rs28439108	rs10029698	Lappalainen2013	Lymphoblastoid_EUR_exonlevel	ENSG00000163633	5.75514e-09
4	86873167	0.93	rs28447475	rs10029698	Lappalainen2013	Lymphoblastoid_EUR_exonlevel	ENSG00000163633	5.50851e-09
4	86933952	0.94	rs28457189	rs10029698	Lappalainen2013	Lymphoblastoid_EUR_exonlevel	ENSG00000163633	5.40273e-09
4	86914863	0.95	rs28458234	rs10029698	Lappalainen2013	Lymphoblastoid_EUR_exonlevel	ENSG00000163633	3.23445e-08
4	86882937	0.97	rs28502831	rs10029698	Lappalainen2013	Lymphoblastoid_EUR_exonlevel	ENSG00000163633	2.19526e-08
4	86890240	1	rs28511580	rs10029698	Lappalainen2013	Lymphoblastoid_EUR_exonlevel	ENSG00000163633	3.92791e-08
4	86901009	0.97	rs28594717	rs10029698	Lappalainen2013	Lymphoblastoid_EUR_exonlevel	ENSG00000163633	1.65463e-08
4	86876777	0.97	rs28607755	rs10029698	Lappalainen2013	Lymphoblastoid_EUR_exonlevel	ENSG00000163633	2.5766e-08
4	86896763	1	rs28610346	rs10029698	Lappalainen2013	Lymphoblastoid_EUR_exonlevel	ENSG00000163633	3.45371e-08
4	86929678	0.93	rs28620528	rs10029698	Lappalainen2013	Lymphoblastoid_EUR_exonlevel	ENSG00000163633	1.58679e-08
4	86887615	0.97	rs28629974	rs10029698	Lappalainen2013	Lymphoblastoid_EUR_exonlevel	ENSG00000163633	2.31751e-08
4	86889367	0.96	rs28661703	rs10029698	Lappalainen2013	Lymphoblastoid_EUR_exonlevel	ENSG00000163633	1.88622e-08
4	86887872	0.97	rs28664715	rs10029698	Lappalainen2013	Lymphoblastoid_EUR_exonlevel	ENSG00000163633	2.43203e-08
4	86900925	0.97	rs28706796	rs10029698	Lappalainen2013	Lymphoblastoid_EUR_exonlevel	ENSG00000163633	1.76229e-08
4	86873160	0.93	rs28729679	rs10029698	Lappalainen2013	Lymphoblastoid_EUR_exonlevel	ENSG00000163633	5.50851e-09
4	86880180	0.97	rs28854225	rs10029698	Lappalainen2013	Lymphoblastoid_EUR_exonlevel	ENSG00000163633	2.45381e-08
4	86879919	0.97	rs28886889	rs10029698	Lappalainen2013	Lymphoblastoid_EUR_exonlevel	ENSG00000163633	2.59923e-08
4	86938505	0.93	rs34210069	rs10029698	Lappalainen2013	Lymphoblastoid_EUR_exonlevel	ENSG00000163633	4.33316e-09
4	86914592	0.95	rs34991149	rs10029698	Lappalainen2013	Lymphoblastoid_EUR_exonlevel	ENSG00000163633	3.07441e-08
4	86901863	0.96	rs35301990	rs10029698	Lappalainen2013	Lymphoblastoid_EUR_exonlevel	ENSG00000163633	1.18489e-08
4	86942201	0.93	rs35480728	rs10029698	Lappalainen2013	Lymphoblastoid_EUR_exonlevel	ENSG00000163633	4.19976e-09
4	86904632	0.97	rs35667731	rs10029698	Lappalainen2013	Lymphoblastoid_EUR_exonlevel	ENSG00000163633	1.09289e-08
4	86902459	0.96	rs36053558	rs10029698	Lappalainen2013	Lymphoblastoid_EUR_exonlevel	ENSG00000163633	2.9898e-08
4	86849309	0.82	rs4693788	rs10029698	GTEx2015_v6	Esophagus_Mucosa	SLC10A6	1.47677e-06
4	86873902	0.93	rs71605687	rs10029698	Lappalainen2013	Lymphoblastoid_EUR_exonlevel	ENSG00000163633	4.62456e-09
4	86881622	0.97	rs71605688	rs10029698	Lappalainen2013	Lymphoblastoid_EUR_exonlevel	ENSG00000163633	2.02162e-08
4	86892279	1	rs71605691	rs10029698	Lappalainen2013	Lymphoblastoid_EUR_exonlevel	ENSG00000163633	2.34966e-08
4	86942242	0.93	rs71605693	rs10029698	Lappalainen2013	Lymphoblastoid_EUR_exonlevel	ENSG00000163633	4.86781e-09
4	86869603	0.93	rs7683045	rs10029698	Lappalainen2013	Lymphoblastoid_EUR_exonlevel	ENSG00000163633	6.02144e-09
4	86869069	0.93	rs76852092	rs10029698	Lappalainen2013	Lymphoblastoid_EUR_exonlevel	ENSG00000163633	5.3588e-09
4	86862397	0.9	rs78718243	rs10029698	Lappalainen2013	Lymphoblastoid_EUR_exonlevel	ENSG00000163633	1.71692e-09
4	86912662	0.95	rs80215053	rs10029698	Lappalainen2013	Lymphoblastoid_EUR_exonlevel	ENSG00000163633	3.23445e-08
4	86910847	0.95	rs9993812	rs10029698	Lappalainen2013	Lymphoblastoid_EUR_exonlevel	ENSG00000163633	4.52038e-08
4	86917376	0.91	rs9999001	rs10029698	Lappalainen2013	Lymphoblastoid_EUR_exonlevel	ENSG00000163633	7.14742e-09
3	44914038	1	rs1007	rs1007	GTEx2015_v6	Adipose_Subcutaneous	KIAA1143	1.5095e-05
3	44935466	0.93	rs12636290	rs1007	GTEx2015_v6	Nerve_Tibial	CLEC3B	8.06941e-06
3	44960851	0.97	rs1401928	rs1007	GTEx2015_v6	Nerve_Tibial	CLEC3B	4.13309e-06
3	44907847	0.94	rs1464296	rs1007	GTEx2015_v6	Esophagus_Mucosa	ZDHHC3	1.98124e-05
3	44965048	0.97	rs1467255	rs1007	GTEx2015_v6	Nerve_Tibial	CLEC3B	4.10996e-06
3	44910915	0.95	rs1520082	rs1007	GTEx2015_v6	Nerve_Tibial	CLEC3B	8.64383e-06
3	44971290	0.97	rs1533677	rs1007	GTEx2015_v6	Esophagus_Mucosa	ZDHHC3	8.17654e-06
3	44922993	0.99	rs1979946	rs1007	GTEx2015_v6	Nerve_Tibial	CLEC3B	2.12929e-06
3	44934436	0.87	rs200554276	rs1007	GTEx2015_v6	Nerve_Tibial	CLEC3B	2.61312e-05
3	44908574	0.92	rs202123195	rs1007	GTEx2015_v6	Esophagus_Mucosa	ZDHHC3	1.2893e-05
3	44908757	0.94	rs2089340	rs1007	GTEx2015_v6	Nerve_Tibial	CLEC3B	8.59819e-06
3	44910551	1	rs2242476	rs1007	GTEx2015_v6	Esophagus_Mucosa	ZDHHC3	8.38478e-06
3	44924758	1	rs2279909	rs1007	GTEx2015_v6	Esophagus_Mucosa	ZDHHC3	8.03948e-06
3	44922475	0.94	rs2372849	rs1007	GTEx2015_v6	Esophagus_Mucosa	ZDHHC3	1.24491e-05
3	44906987	0.95	rs3749195	rs1007	GTEx2015_v6	Nerve_Tibial	CLEC3B	8.62637e-06
3	44907561	1	rs3828354	rs1007	GTEx2015_v6	Esophagus_Mucosa	ZDHHC3	8.38558e-06
3	44907278	0.95	rs4622937	rs1007	GTEx2015_v6	Esophagus_Mucosa	ZDHHC3	1.97573e-05
3	44909008	0.95	rs4682759	rs1007	GTEx2015_v6	Nerve_Tibial	CLEC3B	8.63889e-06
3	44909403	1	rs4683009	rs1007	GTEx2015_v6	Esophagus_Mucosa	ZDHHC3	8.38478e-06
3	44909682	0.95	rs4683010	rs1007	GTEx2015_v6	Nerve_Tibial	CLEC3B	8.63889e-06
3	44928229	0.95	rs4683011	rs1007	GTEx2015_v6	Esophagus_Mucosa	ZDHHC3	1.93878e-05
3	44942811	0.97	rs4683012	rs1007	GTEx2015_v6	Adipose_Subcutaneous	KIAA1143	1.79992e-05
3	44948643	0.92	rs4683013	rs1007	GTEx2015_v6	Esophagus_Mucosa	ZDHHC3	1.97573e-05
3	44921234	0.98	rs5848719	rs1007	GTEx2015_v6	Nerve_Tibial	CLEC3B	3.0868e-06
3	44909942	0.95	rs6441872	rs1007	GTEx2015_v6	Nerve_Tibial	CLEC3B	8.63889e-06
3	44915368	1	rs6622	rs1007	GTEx2015_v6	Adipose_Subcutaneous	KIAA1143	1.5095e-05
3	44962309	0.97	rs6764811	rs1007	GTEx2015_v6	Nerve_Tibial	CLEC3B	4.11996e-06
3	44906142	0.95	rs6766025	rs1007	GTEx2015_v6	Nerve_Tibial	CLEC3B	8.55806e-06
3	44911450	0.95	rs6777798	rs1007	GTEx2015_v6	Nerve_Tibial	CLEC3B	8.65211e-06
3	44951203	0.97	rs6781154	rs1007	GTEx2015_v6	Esophagus_Mucosa	ZDHHC3	8.20405e-06
3	44966806	0.97	rs6781650	rs1007	GTEx2015_v6	Adipose_Subcutaneous	KIAA1143	1.80772e-05
3	44966965	0.97	rs6784217	rs1007	GTEx2015_v6	Adipose_Subcutaneous	KIAA1143	2.11725e-05
3	44912989	0.95	rs6784318	rs1007	GTEx2015_v6	Esophagus_Mucosa	ZDHHC3	1.67284e-05
3	44948108	0.97	rs6785961	rs1007	GTEx2015_v6	Adipose_Subcutaneous	KIAA1143	1.79992e-05
3	44944337	0.94	rs6787980	rs1007	GTEx2015_v6	Esophagus_Mucosa	ZDHHC3	1.7103e-05
3	44919069	1	rs6789458	rs1007	GTEx2015_v6	Adipose_Subcutaneous	KIAA1143	1.5095e-05
3	44906062	0.95	rs6789626	rs1007	GTEx2015_v6	Nerve_Tibial	CLEC3B	8.5519e-06
3	44943912	0.96	rs6790296	rs1007	GTEx2015_v6	Adipose_Subcutaneous	KIAA1143	1.96543e-05
3	44946652	0.97	rs6806025	rs1007	GTEx2015_v6	Nerve_Tibial	CLEC3B	3.56773e-06
3	44917281	0.95	rs7644978	rs1007	GTEx2015_v6	Nerve_Tibial	CLEC3B	1.13939e-05
3	44949049	0.92	rs9810708	rs1007	GTEx2015_v6	Nerve_Tibial	CLEC3B	8.89745e-06
3	44948979	0.92	rs9810846	rs1007	GTEx2015_v6	Nerve_Tibial	CLEC3B	9.30485e-06
3	44949308	0.97	rs9811059	rs1007	GTEx2015_v6	Adipose_Subcutaneous	KIAA1143	2.1098e-05
3	44911834	1	rs9823957	rs1007	GTEx2015_v6	Adipose_Subcutaneous	KIAA1143	1.79992e-05
3	44905753	0.95	rs9829341	rs1007	GTEx2015_v6	Esophagus_Mucosa	ZDHHC3	1.76334e-05
3	44964878	0.97	rs9835356	rs1007	GTEx2015_v6	Nerve_Tibial	CLEC3B	4.10996e-06
3	44964966	0.96	rs9839155	rs1007	GTEx2015_v6	Adipose_Subcutaneous	KIAA1143	1.48801e-05
3	44907098	0.95	rs9876921	rs1007	GTEx2015_v6	Esophagus_Mucosa	ZDHHC3	1.97573e-05
3	44942447	0.92	rs9877753	rs1007	GTEx2015_v6	Esophagus_Mucosa	ZDHHC3	1.97573e-05
10	15067545	1	rs10082455	rs10082455	Hao2012	Lung	ACBD7	3.56e-13
10	15054449	0.9	rs1935391	rs10082455	Lappalainen2013	Lymphoblastoid_EUR_exonlevel	ENSG00000176244	8.22363e-11
10	15068419	0.85	rs2400119	rs10082455	Lappalainen2013	Lymphoblastoid_EUR_exonlevel	ENSG00000176244	1.42853e-11
8	63134278	1	rs10098260	rs10098260	Westra2013	Whole_Blood	GGH	1.37238e-08
8	63113721	0.81	rs4314646	rs10098260	Westra2013	Whole_Blood	GGH	2.79511e-09
14	92199947	1	rs10135262	rs10135262	Westra2013	Whole_Blood	NDUFB1	9.4694e-05
7	157420609	0.91	rs12698053	rs10252297	Westra2013	Whole_Blood	DNAJB6	0.00233145
7	157424143	0.8	rs13307078	rs10252297	Westra2013	Whole_Blood	DNAJB6	0.000348358
7	157421537	0.8	rs2109828	rs10252297	Westra2013	Whole_Blood	DNAJB6	0.00138769
7	157421611	0.8	rs2109829	rs10252297	Westra2013	Whole_Blood	DNAJB6	0.00137237
6	125275811	1	rs1040803	rs1040803	GTEx2015_v6	Adipose_Subcutaneous	HDDC2	2.66339e-08
6	125253550	0.87	rs2275623	rs1040803	GTEx2015_v6	Adipose_Subcutaneous	HDDC2	1.47565e-06
6	125252048	0.87	rs3799734	rs1040803	GTEx2015_v6	Artery_Aorta	HDDC2	3.00557e-07
6	125266277	0.98	rs7752672	rs1040803	GTEx2015_v6	Adipose_Subcutaneous	HDDC2	1.10474e-07
6	125266592	0.98	rs7756607	rs1040803	GTEx2015_v6	Adipose_Subcutaneous	HDDC2	9.59761e-08
6	125255899	0.88	rs959905	rs1040803	GTEx2015_v6	Artery_Aorta	HDDC2	1.10881e-05
2	214697853	1	rs10427252	rs10427252	Westra2013	Whole_Blood	BARD1	0.000332969
2	214700383	0.97	rs10932562	rs10427252	Westra2013	Whole_Blood	BARD1	0.000315535
2	214696828	0.98	rs12615863	rs10427252	Westra2013	Whole_Blood	BARD1	2.78218e-05
2	214697209	0.96	rs1914516	rs10427252	Westra2013	Whole_Blood	BARD1	2.97986e-05
2	214698456	0.98	rs2006702	rs10427252	Westra2013	Whole_Blood	BARD1	0.000375114
6	121529424	0.83	rs12209355	rs10457421	GTEx2015_v6	Esophagus_Mucosa	GJA1	1.04522e-05
6	121529310	0.83	rs2031300	rs10457421	GTEx2015_v6	Esophagus_Mucosa	GJA1	1.63954e-05
6	121545910	0.89	rs58972372	rs10457421	GTEx2015_v6	Esophagus_Mucosa	GJA1	1.57102e-05
6	121541253	0.81	rs62429984	rs10457421	GTEx2015_v6	Esophagus_Mucosa	GJA1	1.5784e-05
6	121547162	0.89	rs62429989	rs10457421	GTEx2015_v6	Esophagus_Mucosa	GJA1	1.70436e-05
2	172511187	0.96	rs10193201	rs10460364	Westra2013	Whole_Blood	PDK1	0.000180538
2	172549349	1	rs10460364	rs10460364	Westra2013	Whole_Blood	PDK1	0.000241037
2	172473317	0.87	rs11898288	rs10460364	Westra2013	Whole_Blood	PDK1	0.000270949
2	172541425	0.97	rs12988961	rs10460364	GTEx2015_v6	Muscle_Skeletal	PDK1	8.06533e-06
2	172504503	0.93	rs17664	rs10460364	Westra2013	Whole_Blood	PDK1	0.000187119
2	172493529	0.92	rs2357634	rs10460364	GTEx2015_v6	Nerve_Tibial	AC078883.4	2.02005e-05
2	172490609	0.91	rs2737086	rs10460364	Westra2013	Whole_Blood	PDK1	0.000382315
2	172523266	0.96	rs4246629	rs10460364	GTEx2015_v6	Nerve_Tibial	AC078883.4	1.67229e-05
2	172523613	0.94	rs4246630	rs10460364	GTEx2015_v6	Nerve_Tibial	AC078883.4	5.91163e-06
2	172548750	0.86	rs4972841	rs10460364	GTEx2015_v6	Nerve_Tibial	AC078883.4	5.64441e-06
2	172499657	0.92	rs5015856	rs10460364	Westra2013	Whole_Blood	PDK1	0.000170458
2	172541608	1	rs62167825	rs10460364	GTEx2015_v6	Nerve_Tibial	AC078883.4	1.94285e-05
2	172480741	0.91	rs6433362	rs10460364	Westra2013	Whole_Blood	PDK1	0.000131945
2	172533963	0.98	rs6710725	rs10460364	Westra2013	Whole_Blood	PDK1	0.000222673
2	172547012	0.98	rs6749369	rs10460364	GTEx2015_v6	Nerve_Tibial	AC078883.4	2.04727e-05
2	172542553	0.88	rs7560501	rs10460364	GTEx2015_v6	Nerve_Tibial	AC078883.4	5.1895e-06
2	172499320	0.92	rs7570417	rs10460364	GTEx2015_v6	Nerve_Tibial	AC078883.4	1.99879e-05
2	172518018	0.94	rs7575064	rs10460364	Westra2013	Whole_Blood	PDK1	0.000217305
5	99120302	1	rs10059925	rs10464032	GTEx2015_v6	Testis	RGMB-AS1	3.09932e-06
5	99115896	1	rs10464032	rs10464032	GTEx2015_v6	Testis	RGMB-AS1	3.09104e-06
5	99136850	0.97	rs10900897	rs10464032	GTEx2015_v6	Testis	RGMB-AS1	2.04972e-06
5	99119731	1	rs11740051	rs10464032	GTEx2015_v6	Testis	RGMB-AS1	3.09781e-06
5	99119269	0.99	rs11744104	rs10464032	GTEx2015_v6	Testis	RGMB-AS1	3.09104e-06
5	99129355	0.97	rs12655734	rs10464032	GTEx2015_v6	Testis	RGMB-AS1	5.24884e-06
5	99129516	0.97	rs12656609	rs10464032	GTEx2015_v6	Testis	RGMB-AS1	5.24665e-06
5	99138900	0.95	rs12659506	rs10464032	GTEx2015_v6	Testis	RGMB-AS1	1.96208e-05
5	99123466	1	rs1374662	rs10464032	GTEx2015_v6	Testis	RGMB-AS1	4.32167e-06
5	99125707	0.97	rs1447384	rs10464032	GTEx2015_v6	Testis	RGMB-AS1	4.32668e-06
5	99126323	0.96	rs36074409	rs10464032	GTEx2015_v6	Testis	RGMB-AS1	3.11156e-06
5	99124170	1	rs5869846	rs10464032	GTEx2015_v6	Testis	RGMB-AS1	4.32292e-06
5	99120711	1	rs58798069	rs10464032	GTEx2015_v6	Testis	RGMB-AS1	4.31546e-06
10	117889343	1	rs10510038	rs10510038	Westra2013	Whole_Blood	RAB11FIP2	5.64471e-13
10	117897161	0.93	rs11198171	rs10510038	Westra2013	Whole_Blood	RAB11FIP2	9.76352e-13
1	196388616	1	rs10737670	rs10737670	GTEx2015_v6	Adipose_Subcutaneous	CFH	1.79191e-08
1	196447122	0.85	rs10754187	rs10737670	GTEx2015_v6	Adipose_Subcutaneous	CFH	1.64654e-08
1	196392367	1	rs10801530	rs10737670	GTEx2015_v6	Adipose_Subcutaneous	CFH	1.8049e-08
1	196394414	0.99	rs10801531	rs10737670	GTEx2015_v6	Adipose_Subcutaneous	CFH	1.80326e-08
1	196395046	0.99	rs10801532	rs10737670	GTEx2015_v6	Adipose_Subcutaneous	CFH	1.80326e-08
1	196426956	0.86	rs10801534	rs10737670	GTEx2015_v6	Adipose_Subcutaneous	CFH	1.86078e-08
1	196437945	0.86	rs10801535	rs10737670	GTEx2015_v6	Adipose_Subcutaneous	CFH	1.4357e-08
1	196431123	0.88	rs10922066	rs10737670	GTEx2015_v6	Adipose_Subcutaneous	CFH	1.72673e-08
1	196418611	0.89	rs12069983	rs10737670	GTEx2015_v6	Adipose_Subcutaneous	CFH	1.76152e-08
1	196418679	0.89	rs12069990	rs10737670	GTEx2015_v6	Adipose_Subcutaneous	CFH	1.76152e-08
1	196418502	0.87	rs12729649	rs10737670	GTEx2015_v6	Adipose_Subcutaneous	CFH	1.23557e-08
1	196437487	0.81	rs12738109	rs10737670	GTEx2015_v6	Adipose_Subcutaneous	CFH	2.24021e-08
1	196390701	0.99	rs141241538	rs10737670	GTEx2015_v6	Adipose_Subcutaneous	CFH	1.0423e-07
1	196428756	0.86	rs1538685	rs10737670	GTEx2015_v6	Adipose_Subcutaneous	CFH	1.86078e-08
1	196428645	0.86	rs1538687	rs10737670	GTEx2015_v6	Adipose_Subcutaneous	CFH	1.86078e-08
1	196383911	0.98	rs1769996	rs10737670	GTEx2015_v6	Adipose_Subcutaneous	CFH	1.43958e-07
1	196382020	0.99	rs2027368	rs10737670	GTEx2015_v6	Adipose_Subcutaneous	CFH	1.80735e-08
1	196382636	0.98	rs2147469	rs10737670	GTEx2015_v6	Adipose_Subcutaneous	CFH	1.45405e-07
1	196433643	0.86	rs2878557	rs10737670	GTEx2015_v6	Adipose_Subcutaneous	CFH	1.86078e-08
1	196432260	0.86	rs2878558	rs10737670	GTEx2015_v6	Adipose_Subcutaneous	CFH	1.86078e-08
1	196394986	0.98	rs2994255	rs10737670	GTEx2015_v6	Adipose_Subcutaneous	CFH	1.37327e-07
1	196447806	0.85	rs35845393	rs10737670	GTEx2015_v6	Adipose_Subcutaneous	CFH	5.06216e-09
1	196414986	0.89	rs3855964	rs10737670	GTEx2015_v6	Adipose_Subcutaneous	CFH	1.16551e-07
1	196416519	0.89	rs3927686	rs10737670	GTEx2015_v6	Adipose_Subcutaneous	CFH	2.52411e-07
1	196414471	0.87	rs3928857	rs10737670	GTEx2015_v6	Adipose_Subcutaneous	CFH	1.78145e-07
1	196416277	0.89	rs6678457	rs10737670	GTEx2015_v6	Adipose_Subcutaneous	CFH	1.80735e-08
1	196399115	0.88	rs7410845	rs10737670	GTEx2015_v6	Adipose_Subcutaneous	CFH	2.16886e-07
1	196436522	0.86	rs7531611	rs10737670	GTEx2015_v6	Adipose_Subcutaneous	CFH	1.86186e-08
1	196402302	0.95	rs7535696	rs10737670	GTEx2015_v6	Adipose_Subcutaneous	CFH	1.8317e-08
1	196417789	0.89	rs7550015	rs10737670	GTEx2015_v6	Adipose_Subcutaneous	CFH	9.75152e-08
1	196390535	0.99	rs946750	rs10737670	GTEx2015_v6	Adipose_Subcutaneous	CFH	1.37259e-07
3	112794511	1	rs10804503	rs10804503	Westra2013	Whole_Blood	GTPBP8	1.52969e-08
3	112797037	1	rs9821278	rs10804503	Westra2013	Whole_Blood	GTPBP8	1.21221e-08
1	196447122	0.89	rs10754187	rs10922071	GTEx2015_v6	Adipose_Subcutaneous	CFH	1.64654e-08
1	196426956	0.86	rs10801534	rs10922071	GTEx2015_v6	Adipose_Subcutaneous	CFH	1.86078e-08
1	196437945	0.88	rs10801535	rs10922071	GTEx2015_v6	Adipose_Subcutaneous	CFH	1.4357e-08
1	196457711	1	rs10801537	rs10922071	GTEx2015_v6	Adipose_Subcutaneous	CFH	4.41809e-09
1	196471038	1	rs10801539	rs10922071	GTEx2015_v6	Adipose_Subcutaneous	CFH	9.85098e-09
1	196431123	0.87	rs10922066	rs10922071	GTEx2015_v6	Adipose_Subcutaneous	CFH	1.72673e-08
1	196464740	1	rs10922071	rs10922071	GTEx2015_v6	Adipose_Subcutaneous	CFH	1.37132e-08
1	196498118	0.94	rs10922075	rs10922071	GTEx2015_v6	Adipose_Subcutaneous	CFH	9.12822e-09
1	196521747	0.89	rs10922078	rs10922071	GTEx2015_v6	Adipose_Subcutaneous	CFH	5.75055e-09
1	196544564	0.87	rs10922082	rs10922071	GTEx2015_v6	Adipose_Subcutaneous	CFH	7.94159e-09
1	196547268	0.86	rs10922083	rs10922071	GTEx2015_v6	Adipose_Subcutaneous	CFH	5.57347e-09
1	196556184	0.85	rs10922084	rs10922071	GTEx2015_v6	Adipose_Subcutaneous	CFH	8.47099e-09
1	196458681	0.99	rs11807331	rs10922071	GTEx2015_v6	Adipose_Subcutaneous	CFH	3.09424e-08
1	196495624	0.95	rs12065463	rs10922071	GTEx2015_v6	Adipose_Subcutaneous	CFH	7.61424e-09
1	196418611	0.86	rs12069983	rs10922071	GTEx2015_v6	Adipose_Subcutaneous	CFH	1.76152e-08
1	196418679	0.86	rs12069990	rs10922071	GTEx2015_v6	Adipose_Subcutaneous	CFH	1.76152e-08
1	196502128	0.92	rs12123128	rs10922071	GTEx2015_v6	Adipose_Subcutaneous	CFH	9.26076e-09
1	196418502	0.85	rs12729649	rs10922071	GTEx2015_v6	Adipose_Subcutaneous	CFH	1.23557e-08
1	196437487	0.84	rs12738109	rs10922071	GTEx2015_v6	Adipose_Subcutaneous	CFH	2.24021e-08
1	196428756	0.86	rs1538685	rs10922071	GTEx2015_v6	Adipose_Subcutaneous	CFH	1.86078e-08
1	196428645	0.86	rs1538687	rs10922071	GTEx2015_v6	Adipose_Subcutaneous	CFH	1.86078e-08
1	196433643	0.86	rs2878557	rs10922071	GTEx2015_v6	Adipose_Subcutaneous	CFH	1.86078e-08
1	196432260	0.86	rs2878558	rs10922071	GTEx2015_v6	Adipose_Subcutaneous	CFH	1.86078e-08
1	196447806	0.89	rs35845393	rs10922071	GTEx2015_v6	Adipose_Subcutaneous	CFH	5.06216e-09
1	196414986	0.86	rs3855964	rs10922071	GTEx2015_v6	Adipose_Subcutaneous	CFH	1.16551e-07
1	196416519	0.86	rs3927686	rs10922071	GTEx2015_v6	Adipose_Subcutaneous	CFH	2.52411e-07
1	196414471	0.84	rs3928857	rs10922071	GTEx2015_v6	Adipose_Subcutaneous	CFH	1.78145e-07
1	196479500	0.92	rs59335616	rs10922071	GTEx2015_v6	Adipose_Subcutaneous	CFH	4.30067e-09
1	196509243	0.92	rs60495441	rs10922071	GTEx2015_v6	Adipose_Subcutaneous	CFH	5.49731e-09
1	196459639	1	rs61820915	rs10922071	GTEx2015_v6	Adipose_Subcutaneous	CFH	4.94356e-09
1	196416277	0.86	rs6678457	rs10922071	GTEx2015_v6	Adipose_Subcutaneous	CFH	1.80735e-08
1	196522226	0.89	rs6697795	rs10922071	GTEx2015_v6	Adipose_Subcutaneous	CFH	1.1805e-08
1	196488245	0.96	rs72732257	rs10922071	GTEx2015_v6	Adipose_Subcutaneous	CFH	3.92521e-09
1	196494983	0.9	rs72732259	rs10922071	GTEx2015_v6	Adipose_Subcutaneous	CFH	7.61424e-09
1	196436522	0.86	rs7531611	rs10922071	GTEx2015_v6	Adipose_Subcutaneous	CFH	1.86186e-08
1	196417789	0.86	rs7550015	rs10922071	GTEx2015_v6	Adipose_Subcutaneous	CFH	9.75152e-08
1	196457711	0.85	rs10801537	rs10922084	GTEx2015_v6	Adipose_Subcutaneous	CFH	4.41809e-09
1	196471038	0.85	rs10801539	rs10922084	GTEx2015_v6	Adipose_Subcutaneous	CFH	9.85098e-09
1	196464740	0.85	rs10922071	rs10922084	GTEx2015_v6	Adipose_Subcutaneous	CFH	1.37132e-08
1	196498118	0.9	rs10922075	rs10922084	GTEx2015_v6	Adipose_Subcutaneous	CFH	9.12822e-09
1	196521747	0.95	rs10922078	rs10922084	GTEx2015_v6	Adipose_Subcutaneous	CFH	5.75055e-09
1	196544564	0.98	rs10922082	rs10922084	GTEx2015_v6	Adipose_Subcutaneous	CFH	7.94159e-09
1	196547268	0.99	rs10922083	rs10922084	GTEx2015_v6	Adipose_Subcutaneous	CFH	5.57347e-09
1	196556184	1	rs10922084	rs10922084	GTEx2015_v6	Adipose_Subcutaneous	CFH	8.47099e-09
1	196583300	0.81	rs10922088	rs10922084	GTEx2015_v6	Adipose_Subcutaneous	CFH	5.22152e-09
1	196458681	0.84	rs11807331	rs10922084	GTEx2015_v6	Adipose_Subcutaneous	CFH	3.09424e-08
1	196495624	0.9	rs12065463	rs10922084	GTEx2015_v6	Adipose_Subcutaneous	CFH	7.61424e-09
1	196502128	0.91	rs12123128	rs10922084	GTEx2015_v6	Adipose_Subcutaneous	CFH	9.26076e-09
1	196600551	0.81	rs16840224	rs10922084	GTEx2015_v6	Adipose_Subcutaneous	CFH	1.17245e-09
1	196509243	0.91	rs60495441	rs10922084	GTEx2015_v6	Adipose_Subcutaneous	CFH	5.49731e-09
1	196596161	0.82	rs61819890	rs10922084	GTEx2015_v6	Adipose_Subcutaneous	CFH	3.2651e-09
1	196459639	0.85	rs61820915	rs10922084	GTEx2015_v6	Adipose_Subcutaneous	CFH	4.94356e-09
1	196522226	0.95	rs6697795	rs10922084	GTEx2015_v6	Adipose_Subcutaneous	CFH	1.1805e-08
1	196488245	0.89	rs72732257	rs10922084	GTEx2015_v6	Adipose_Subcutaneous	CFH	3.92521e-09
1	196494983	0.86	rs72732259	rs10922084	GTEx2015_v6	Adipose_Subcutaneous	CFH	7.61424e-09
1	236124543	0.95	rs10737774	rs10924293	Westra2013	Whole_Blood	GPR137B	2.25333e-10
1	236127732	1	rs10924293	rs10924293	Westra2013	Whole_Blood	GPR137B	9.1026e-10
1	236194091	1	rs10924691	rs10924691	GTEx2015_v6	Brain_Caudate_basal_ganglia	ERO1LB	3.55257e-06
1	236195522	1	rs10924696	rs10924691	GTEx2015_v6	Brain_Caudate_basal_ganglia	ERO1LB	3.49129e-06
1	236214836	0.89	rs1110381	rs10924691	GTEx2015_v6	Brain_Caudate_basal_ganglia	ERO1LB	4.82226e-10
1	236214860	0.89	rs1110382	rs10924691	GTEx2015_v6	Brain_Caudate_basal_ganglia	ERO1LB	6.00567e-10
1	236203238	0.92	rs113901908	rs10924691	GTEx2015_v6	Brain_Caudate_basal_ganglia	ERO1LB	2.9221e-06
1	236189234	1	rs114423832	rs10924691	GTEx2015_v6	Brain_Caudate_basal_ganglia	ERO1LB	2.81364e-06
1	236197510	0.94	rs11485006	rs10924691	GTEx2015_v6	Heart_Atrial_Appendage	GPR137B	2.7545e-06
1	236195416	0.98	rs115410296	rs10924691	GTEx2015_v6	Brain_Caudate_basal_ganglia	ERO1LB	1.37875e-06
1	236188466	1	rs12034841	rs10924691	GTEx2015_v6	Nerve_Tibial	ERO1LB	6.36112e-06
1	236194850	1	rs12036503	rs10924691	GTEx2015_v6	Brain_Caudate_basal_ganglia	ERO1LB	3.5397e-06
1	236215370	0.89	rs12046588	rs10924691	GTEx2015_v6	Brain_Caudate_basal_ganglia	ERO1LB	3.59408e-10
1	236193922	1	rs12077511	rs10924691	GTEx2015_v6	Brain_Caudate_basal_ganglia	ERO1LB	3.56838e-06
1	236195465	1	rs12094360	rs10924691	GTEx2015_v6	Brain_Caudate_basal_ganglia	ERO1LB	3.49129e-06
1	236197872	0.95	rs12097407	rs10924691	GTEx2015_v6	Heart_Atrial_Appendage	GPR137B	1.53949e-06
1	236192585	0.98	rs145985332	rs10924691	GTEx2015_v6	Brain_Caudate_basal_ganglia	ERO1LB	1.34506e-06
1	236207960	0.94	rs1880913	rs10924691	GTEx2015_v6	Brain_Caudate_basal_ganglia	ERO1LB	4.01273e-10
1	236190993	1	rs2094046	rs10924691	GTEx2015_v6	Nerve_Tibial	ERO1LB	8.3152e-06
1	236182913	0.87	rs2385203	rs10924691	GTEx2015_v6	Brain_Caudate_basal_ganglia	ERO1LB	1.19944e-06
1	236194485	1	rs56157418	rs10924691	GTEx2015_v6	Brain_Caudate_basal_ganglia	ERO1LB	3.56154e-06
1	236192157	1	rs56810408	rs10924691	GTEx2015_v6	Brain_Caudate_basal_ganglia	ERO1LB	7.01163e-07
1	236214317	0.89	rs58250794	rs10924691	GTEx2015_v6	Brain_Caudate_basal_ganglia	ERO1LB	3.67346e-10
1	236193311	1	rs58736930	rs10924691	GTEx2015_v6	Brain_Caudate_basal_ganglia	ERO1LB	3.52625e-06
1	236196978	1	rs59164978	rs10924691	GTEx2015_v6	Brain_Caudate_basal_ganglia	ERO1LB	3.47293e-06
2	214697853	0.97	rs10427252	rs10932562	Westra2013	Whole_Blood	BARD1	0.000332969
2	214700383	1	rs10932562	rs10932562	Westra2013	Whole_Blood	BARD1	0.000315535
2	214696828	0.95	rs12615863	rs10932562	Westra2013	Whole_Blood	BARD1	2.78218e-05
2	214697209	0.93	rs1914516	rs10932562	Westra2013	Whole_Blood	BARD1	2.97986e-05
2	214698456	0.98	rs2006702	rs10932562	Westra2013	Whole_Blood	BARD1	0.000375114
2	221559342	0.9	rs10209693	rs10932919	Westra2013	Whole_Blood	EPHA4	0.00173147
2	221556951	0.97	rs10932918	rs10932919	Westra2013	Whole_Blood	EPHA4	0.00178775
2	221557005	1	rs10932919	rs10932919	Westra2013	Whole_Blood	EPHA4	0.00189124
2	221547817	0.86	rs1568359	rs10932919	Westra2013	Whole_Blood	EPHA4	0.00283023
2	221561296	0.95	rs16862827	rs10932919	Westra2013	Whole_Blood	EPHA4	0.00135627
2	221565382	0.93	rs3770144	rs10932919	Westra2013	Whole_Blood	EPHA4	0.00123272
11	95122715	1	rs11021048	rs11021048	Westra2013	Whole_Blood	SESN3	4.72439e-13
12	30772599	1	rs10843837	rs11051070	GTEx2015_v6	Esophagus_Mucosa	IPO8	5.46713e-06
12	30772291	1	rs11051069	rs11051070	GTEx2015_v6	Esophagus_Mucosa	IPO8	2.42914e-06
12	30772960	1	rs11051070	rs11051070	GTEx2015_v6	Esophagus_Mucosa	IPO8	6.03589e-06
12	30774823	0.93	rs1116162	rs11051070	GTEx2015_v6	Esophagus_Mucosa	IPO8	2.12415e-06
12	30774716	0.98	rs1116163	rs11051070	GTEx2015_v6	Esophagus_Mucosa	IPO8	4.49132e-06
12	30775782	0.95	rs56239018	rs11051070	GTEx2015_v6	Esophagus_Mucosa	IPO8	3.8966e-06
12	30775199	0.97	rs7964673	rs11051070	GTEx2015_v6	Esophagus_Mucosa	IPO8	2.6813e-06
3	133852458	1	rs1108065	rs1108065	Westra2013	Whole_Blood	RAB6B	1.58592e-08
19	51277740	1	rs11084067	rs11084067	Westra2013	Whole_Blood	SIGLEC7	0.00084323
3	44898921	1	rs1109412	rs1109412	GTEx2015_v6	Nerve_Tibial	CLEC3B	2.03312e-05
16	77106131	0.96	rs10445054	rs11149960	Westra2013	Whole_Blood	MON1B	0.000173757
16	77101373	1	rs11149959	rs11149960	Westra2013	Whole_Blood	MON1B	0.00012982
16	77101420	1	rs11149960	rs11149960	Westra2013	Whole_Blood	MON1B	0.000124344
16	77101657	1	rs12149026	rs11149960	Westra2013	Whole_Blood	MON1B	0.00012404
16	77101255	0.89	rs12149390	rs11149960	Westra2013	Whole_Blood	MON1B	0.00103807
16	77101155	1	rs12597818	rs11149960	Westra2013	Whole_Blood	MON1B	0.000124648
2	233863639	0.98	rs140234113	rs11563065	GTEx2015_v6	Testis	MSL3P1	7.221e-08
2	233863581	0.86	rs142246984	rs11563065	GTEx2015_v6	Testis	MSL3P1	1.58071e-07
2	233863758	0.85	rs147726423	rs11563065	GTEx2015_v6	Testis	MSL3P1	5.5509e-08
2	233863620	0.98	rs147875238	rs11563065	GTEx2015_v6	Testis	MSL3P1	7.221e-08
2	233881535	1	rs17862910	rs11563065	GTEx2015_v6	Testis	MSL3P1	8.29274e-08
2	233884756	1	rs17862913	rs11563065	GTEx2015_v6	Testis	MSL3P1	2.59158e-07
2	233887355	1	rs17863831	rs11563065	GTEx2015_v6	Testis	MSL3P1	8.29274e-08
2	233890585	1	rs17868375	rs11563065	GTEx2015_v6	Testis	MSL3P1	2.59639e-07
2	233865230	1	rs186159	rs11563065	GTEx2015_v6	Testis	MSL3P1	8.29274e-08
2	233865430	1	rs188492	rs11563065	GTEx2015_v6	Testis	MSL3P1	8.29274e-08
2	233870998	1	rs213541	rs11563065	GTEx2015_v6	Testis	MSL3P1	8.29274e-08
2	233865379	1	rs213543	rs11563065	GTEx2015_v6	Testis	MSL3P1	8.29274e-08
2	233867029	1	rs213544	rs11563065	GTEx2015_v6	Testis	MSL3P1	8.29274e-08
2	233875600	1	rs213550	rs11563065	GTEx2015_v6	Testis	MSL3P1	8.29274e-08
2	233864265	1	rs511387	rs11563065	GTEx2015_v6	Testis	MSL3P1	8.98031e-08
2	233864337	1	rs566985	rs11563065	GTEx2015_v6	Testis	MSL3P1	8.29274e-08
2	233864547	1	rs568906	rs11563065	GTEx2015_v6	Testis	MSL3P1	8.29274e-08
2	233864757	1	rs570800	rs11563065	GTEx2015_v6	Testis	MSL3P1	8.29274e-08
2	233885640	1	rs653844	rs11563065	GTEx2015_v6	Testis	MSL3P1	2.59158e-07
2	233880088	1	rs6727154	rs11563065	GTEx2015_v6	Testis	MSL3P1	2.69095e-07
2	233879896	1	rs6747176	rs11563065	GTEx2015_v6	Testis	MSL3P1	2.69095e-07
2	233849893	0.95	rs685139	rs11563065	GTEx2015_v6	Testis	MSL3P1	8.29274e-08
2	233888637	1	rs79512749	rs11563065	GTEx2015_v6	Testis	MSL3P1	8.29274e-08
2	233863267	1	rs80009440	rs11563065	GTEx2015_v6	Testis	MSL3P1	8.29274e-08
1	59876076	1	rs1051145	rs11572311	GTEx2015_v6	Artery_Aorta	HOOK1	1.19023e-05
1	59887111	0.86	rs111695923	rs11572311	GTEx2015_v6	Artery_Aorta	HOOK1	1.17461e-05
1	59886791	1	rs111794120	rs11572311	GTEx2015_v6	Artery_Aorta	HOOK1	1.19023e-05
1	59835818	0.95	rs112376424	rs11572311	GTEx2015_v6	Artery_Aorta	HOOK1	1.19023e-05
1	59824504	0.95	rs113136740	rs11572311	GTEx2015_v6	Artery_Aorta	HOOK1	1.19023e-05
1	59860930	0.95	rs113183213	rs11572311	GTEx2015_v6	Artery_Aorta	HOOK1	1.19023e-05
1	59785612	0.8	rs113233377	rs11572311	GTEx2015_v6	Artery_Aorta	HOOK1	9.22698e-06
1	59806387	0.9	rs113378809	rs11572311	GTEx2015_v6	Artery_Aorta	HOOK1	8.90364e-06
1	59889317	1	rs113777691	rs11572311	GTEx2015_v6	Artery_Aorta	HOOK1	1.19023e-05
1	59908795	1	rs11572277	rs11572311	GTEx2015_v6	Artery_Aorta	HOOK1	1.19023e-05
1	59906403	1	rs11572286	rs11572311	GTEx2015_v6	Artery_Aorta	HOOK1	1.19023e-05
1	59904089	1	rs11572293	rs11572311	GTEx2015_v6	Artery_Aorta	HOOK1	1.19023e-05
1	59902602	1	rs11572299	rs11572311	GTEx2015_v6	Artery_Aorta	HOOK1	1.19023e-05
1	59901866	1	rs11572303	rs11572311	GTEx2015_v6	Artery_Aorta	HOOK1	1.19023e-05
1	59899782	1	rs11572311	rs11572311	GTEx2015_v6	Artery_Aorta	HOOK1	1.19023e-05
1	59896442	1	rs12403492	rs11572311	GTEx2015_v6	Artery_Aorta	HOOK1	1.19023e-05
1	59879980	1	rs12404961	rs11572311	GTEx2015_v6	Artery_Aorta	HOOK1	1.12982e-05
1	59793532	0.9	rs12408648	rs11572311	GTEx2015_v6	Artery_Aorta	HOOK1	9.15921e-06
1	59867226	0.95	rs12410303	rs11572311	GTEx2015_v6	Artery_Aorta	HOOK1	1.19023e-05
1	59814713	0.9	rs138221355	rs11572311	GTEx2015_v6	Artery_Aorta	HOOK1	6.66196e-07
1	59950951	0.95	rs139885937	rs11572311	GTEx2015_v6	Artery_Aorta	HOOK1	1.04637e-05
1	59786299	0.87	rs140134096	rs11572311	Lappalainen2013	Lymphoblastoid_EUR_exonlevel	ENSG00000134709	5.40402e-06
1	59796219	0.9	rs141129510	rs11572311	GTEx2015_v6	Artery_Aorta	HOOK1	9.09851e-06
1	59863143	0.95	rs17119799	rs11572311	GTEx2015_v6	Artery_Aorta	HOOK1	1.19023e-05
1	59863509	0.95	rs17119803	rs11572311	GTEx2015_v6	Artery_Aorta	HOOK1	1.19023e-05
1	59865211	0.95	rs17119807	rs11572311	GTEx2015_v6	Artery_Aorta	HOOK1	1.19023e-05
1	59951678	0.95	rs17119913	rs11572311	GTEx2015_v6	Artery_Aorta	HOOK1	1.04774e-05
1	59796220	0.8	rs199861736	rs11572311	GTEx2015_v6	Artery_Aorta	HOOK1	7.84648e-06
1	59848845	0.95	rs200626974	rs11572311	GTEx2015_v6	Artery_Aorta	HOOK1	1.19023e-05
1	59907828	1	rs2229191	rs11572311	GTEx2015_v6	Artery_Aorta	HOOK1	1.19023e-05
1	59848846	0.95	rs3830824	rs11572311	GTEx2015_v6	Artery_Aorta	HOOK1	1.19023e-05
1	59778135	0.87	rs41444748	rs11572311	GTEx2015_v6	Artery_Aorta	HOOK1	9.71756e-06
1	59812944	0.9	rs7418651	rs11572311	GTEx2015_v6	Artery_Aorta	HOOK1	8.84249e-06
1	59804864	0.9	rs74425514	rs11572311	GTEx2015_v6	Artery_Aorta	HOOK1	8.92839e-06
1	59833333	0.95	rs74649729	rs11572311	GTEx2015_v6	Artery_Aorta	HOOK1	1.19023e-05
1	59809210	0.92	rs74896642	rs11572311	GTEx2015_v6	Artery_Aorta	HOOK1	8.86196e-06
1	59945753	0.95	rs75871151	rs11572311	GTEx2015_v6	Artery_Aorta	HOOK1	1.03823e-05
1	59812848	0.9	rs76210580	rs11572311	GTEx2015_v6	Artery_Aorta	HOOK1	8.84249e-06
1	59828107	0.95	rs76310813	rs11572311	GTEx2015_v6	Artery_Aorta	HOOK1	1.19023e-05
1	59815634	0.95	rs76808146	rs11572311	GTEx2015_v6	Artery_Aorta	HOOK1	1.16317e-05
1	59790635	0.8	rs77647866	rs11572311	GTEx2015_v6	Artery_Aorta	HOOK1	9.25498e-06
1	59837442	0.95	rs78429531	rs11572311	GTEx2015_v6	Artery_Aorta	HOOK1	1.19023e-05
1	59827983	0.95	rs78564271	rs11572311	GTEx2015_v6	Artery_Aorta	HOOK1	1.19023e-05
1	59783271	0.8	rs78618639	rs11572311	GTEx2015_v6	Artery_Aorta	HOOK1	9.24597e-06
1	59885852	1	rs78618927	rs11572311	GTEx2015_v6	Artery_Aorta	HOOK1	1.19023e-05
1	59820934	0.95	rs78813293	rs11572311	GTEx2015_v6	Artery_Aorta	HOOK1	1.19023e-05
1	59795687	0.92	rs78894403	rs11572311	GTEx2015_v6	Artery_Aorta	HOOK1	9.11776e-06
1	59797340	0.92	rs79949669	rs11572311	Lappalainen2013	Lymphoblastoid_EUR_exonlevel	ENSG00000134709	5.59292e-06
1	59787957	0.87	rs80264130	rs11572311	GTEx2015_v6	Artery_Aorta	HOOK1	9.18825e-06
3	44448388	1	rs11710965	rs11710965	GTEx2015_v6	Thyroid	ZNF197	2.291e-08
3	44873758	1	rs11715636	rs11715636	Hao2012	Lung	ZNF167	1.84e-06
1	15116054	1	rs11807820	rs11807820	Westra2013	Whole_Blood	TMEM51	1.34163e-55
10	5319139	0.89	rs7071371	rs11815802	GTEx2015_v6	Colon_Sigmoid	UCN3	1.83038e-06
10	5320329	0.89	rs8181312	rs11815802	GTEx2015_v6	Colon_Sigmoid	UCN3	2.19363e-06
13	29950742	0.84	rs7988422	rs11838968	Westra2013	Whole_Blood	UBL3	0.000564336
4	186423079	0.99	rs111601786	rs11931790	GTEx2015_v6	Testis	F11-AS1	1.80906e-08
4	186423208	0.82	rs113478038	rs11931790	GTEx2015_v6	Testis	F11-AS1	2.06767e-08
4	186419534	1	rs11931790	rs11931790	GTEx2015_v6	Testis	F11-AS1	3.00646e-08
4	186420588	1	rs11933170	rs11931790	GTEx2015_v6	Testis	F11-AS1	1.11306e-08
4	186421034	1	rs11938149	rs11931790	GTEx2015_v6	Testis	F11-AS1	1.11306e-08
4	186423954	1	rs1451403	rs11931790	GTEx2015_v6	Testis	F11-AS1	1.19892e-08
4	186420770	1	rs2060769	rs11931790	GTEx2015_v6	Testis	F11-AS1	2.8773e-08
4	186425441	0.99	rs33969328	rs11931790	GTEx2015_v6	Testis	F11-AS1	3.40394e-08
4	186425543	0.96	rs4862689	rs11931790	GTEx2015_v6	Testis	F11-AS1	2.07832e-08
4	186419711	1	rs56018146	rs11931790	GTEx2015_v6	Testis	F11-AS1	1.11306e-08
4	186424693	1	rs60495544	rs11931790	GTEx2015_v6	Testis	F11-AS1	1.19892e-08
4	186424547	1	rs6552988	rs11931790	GTEx2015_v6	Testis	F11-AS1	2.9292e-08
4	186424803	0.99	rs6552989	rs11931790	GTEx2015_v6	Testis	F11-AS1	5.81372e-08
4	186423375	1	rs74403163	rs11931790	GTEx2015_v6	Testis	F11-AS1	1.19497e-08
4	186422530	1	rs75293572	rs11931790	GTEx2015_v6	Testis	F11-AS1	1.18811e-08
4	186423031	0.91	rs76909774	rs11931790	GTEx2015_v6	Testis	F11-AS1	1.44702e-08
4	186423249	1	rs77691584	rs11931790	GTEx2015_v6	Testis	F11-AS1	1.19398e-08
4	186422994	1	rs78260394	rs11931790	GTEx2015_v6	Testis	F11-AS1	1.19202e-08
4	186422749	0.89	rs78317995	rs11931790	GTEx2015_v6	Testis	F11-AS1	2.4004e-09
4	186422752	0.89	rs79494712	rs11931790	GTEx2015_v6	Testis	F11-AS1	2.4004e-09
4	186424767	1	rs79835899	rs11931790	GTEx2015_v6	Testis	F11-AS1	1.19892e-08
4	186422123	1	rs9790722	rs11931790	GTEx2015_v6	Testis	F11-AS1	1.18519e-08
7	7779253	1	rs11978293	rs11978293	Fairfax2014	Monocytes_LPS24	PARP11	4e-09
7	7780341	0.89	rs12702649	rs11978293	GTEx2015_v6	Cells_Transformed_fibroblasts	ICA1	3.73243e-06
7	7780875	0.9	rs12702650	rs11978293	GTEx2015_v6	Cells_Transformed_fibroblasts	ICA1	3.20894e-06
7	7781308	0.85	rs12702651	rs11978293	GTEx2015_v6	Cells_Transformed_fibroblasts	ICA1	3.83474e-06
7	7780817	0.9	rs13233739	rs11978293	GTEx2015_v6	Cells_Transformed_fibroblasts	ICA1	3.18248e-06
7	7780528	0.9	rs13240854	rs11978293	GTEx2015_v6	Cells_Transformed_fibroblasts	ICA1	3.05638e-06
7	7781874	0.89	rs60123177	rs11978293	GTEx2015_v6	Cells_Transformed_fibroblasts	ICA1	9.14786e-06
7	7781301	0.9	rs6463718	rs11978293	GTEx2015_v6	Cells_Transformed_fibroblasts	ICA1	5.84717e-06
7	7781483	0.9	rs6463720	rs11978293	GTEx2015_v6	Cells_Transformed_fibroblasts	ICA1	7.38697e-06
7	7781963	0.89	rs6944658	rs11978293	GTEx2015_v6	Cells_Transformed_fibroblasts	ICA1	2.9701e-06
7	20092904	0.93	rs10239574	rs11979495	GTEx2015_v6	Testis	MACC1-AS1	9.66992e-06
7	20111052	0.85	rs10240987	rs11979495	GTEx2015_v6	Testis	MACC1-AS1	8.767e-06
7	20105339	1	rs10246123	rs11979495	GTEx2015_v6	Testis	MACC1-AS1	4.22285e-06
7	20094174	0.97	rs10259481	rs11979495	GTEx2015_v6	Testis	MACC1-AS1	4.34754e-06
7	20098794	0.97	rs10271595	rs11979495	GTEx2015_v6	Testis	MACC1-AS1	3.24621e-06
7	20105283	1	rs10275190	rs11979495	GTEx2015_v6	Testis	MACC1-AS1	5.56951e-06
7	20105206	1	rs11979495	rs11979495	GTEx2015_v6	Testis	MACC1-AS1	4.55767e-06
7	20088517	0.94	rs12534896	rs11979495	GTEx2015_v6	Testis	MACC1-AS1	1.6786e-06
7	20103245	0.97	rs12536790	rs11979495	GTEx2015_v6	Testis	MACC1-AS1	4.44443e-06
7	20097948	0.97	rs12700162	rs11979495	GTEx2015_v6	Testis	MACC1-AS1	2.05592e-06
7	20101301	0.89	rs2080166	rs11979495	GTEx2015_v6	Testis	MACC1-AS1	3.59818e-06
7	20109690	0.86	rs67717221	rs11979495	GTEx2015_v6	Testis	MACC1-AS1	1.22042e-06
7	20104110	0.84	rs6977988	rs11979495	GTEx2015_v6	Testis	MACC1-AS1	2.19848e-06
7	20100298	0.97	rs7790023	rs11979495	GTEx2015_v6	Testis	MACC1-AS1	3.59038e-06
7	20100192	0.97	rs7808605	rs11979495	GTEx2015_v6	Testis	MACC1-AS1	2.35782e-06
1	40087772	1	rs12118846	rs12118846	Westra2013	Whole_Blood	PPT1	1.76149e-09
6	39074870	0.82	rs10305487	rs12204668	GTEx2015_v6	Heart_Left_Ventricle	GLP1R	7.7398e-06
6	39078770	0.81	rs10305491	rs12204668	GTEx2015_v6	Whole_Blood	SAYSD1	1.07167e-08
6	39081027	0.81	rs10305501	rs12204668	GTEx2015_v6	Whole_Blood	SAYSD1	8.39736e-10
6	39076020	1	rs12204668	rs12204668	GTEx2015_v6	Whole_Blood	SAYSD1	5.14267e-07
6	39074430	0.81	rs1474766	rs12204668	GTEx2015_v6	Whole_Blood	SAYSD1	1.6944e-07
6	39076813	1	rs2268643	rs12204668	GTEx2015_v6	Whole_Blood	SAYSD1	5.02719e-07
6	39080226	0.82	rs7451219	rs12204668	GTEx2015_v6	Heart_Left_Ventricle	GLP1R	1.0497e-06
6	116000390	0.84	rs12204638	rs12214384	GTEx2015_v6	Muscle_Skeletal	NT5DC1	1.5805e-05
6	116050467	1	rs12214384	rs12214384	GTEx2015_v6	Muscle_Skeletal	NT5DC1	4.61229e-07
6	116001493	0.84	rs80345252	rs12214384	GTEx2015_v6	Muscle_Skeletal	NT5DC1	1.58297e-05
9	77451202	1	rs12336869	rs12336869	GTEx2015_v6	Muscle_Skeletal	VPS13A	4.62655e-06
9	77452957	0.85	rs66515057	rs12336869	GTEx2015_v6	Skin_Sun_Exposed_Lower_leg	VPS13A	6.39541e-07
9	77441132	0.8	rs10441786	rs12347110	GTEx2015_v6	Skin_Sun_Exposed_Lower_leg	VPS13A	8.48644e-09
9	77441092	0.8	rs10441801	rs12347110	GTEx2015_v6	Skin_Sun_Exposed_Lower_leg	VPS13A	8.35235e-09
9	77441919	1	rs12347110	rs12347110	GTEx2015_v6	Adipose_Subcutaneous	VPS13A	2.44549e-06
13	42457891	1	rs12430303	rs12430303	Lappalainen2013	Lymphoblastoid_EUR_exonlevel	ENSG00000120659	2.85404e-06
13	42452525	0.81	rs1830790	rs12430303	Lappalainen2013	Lymphoblastoid_EUR_exonlevel	ENSG00000120659	1.93617e-06
13	42443894	0.81	rs9525625	rs12430303	Lappalainen2013	Lymphoblastoid_EUR_exonlevel	ENSG00000120659	1.53853e-06
13	42443759	0.8	rs9533104	rs12430303	Lappalainen2013	Lymphoblastoid_EUR_exonlevel	ENSG00000120659	2.7328e-06
13	42450574	0.8	rs9533108	rs12430303	Grundberg2011	Osteoblasts_pge2	TNFSF11	2.43e-05
3	112776321	1	rs1249892	rs1249892	GTEx2015_v6	Esophagus_Mucosa	CD200R1	2.44231e-07
3	112780949	0.97	rs1002978	rs1249895	GTEx2015_v6	Esophagus_Mucosa	CD200R1	5.2518e-11
3	112779033	0.98	rs1002979	rs1249895	GTEx2015_v6	Esophagus_Mucosa	CD200R1	2.46884e-11
3	112780342	0.96	rs10804502	rs1249895	GTEx2015_v6	Esophagus_Mucosa	CD200R1	1.38157e-10
3	112783869	0.96	rs10934185	rs1249895	GTEx2015_v6	Esophagus_Mucosa	CD200R1	1.3439e-10
3	112786676	0.97	rs11710048	rs1249895	GTEx2015_v6	Esophagus_Mucosa	CD200R1	3.42272e-11
3	112784342	0.97	rs11711465	rs1249895	GTEx2015_v6	Esophagus_Mucosa	CD200R1	3.42272e-11
3	112782751	0.97	rs11922070	rs1249895	GTEx2015_v6	Esophagus_Mucosa	CD200R1	5.14196e-11
3	112785077	0.97	rs12490925	rs1249895	GTEx2015_v6	Esophagus_Mucosa	CD200R1	3.42272e-11
3	112785082	0.97	rs12494323	rs1249895	GTEx2015_v6	Esophagus_Mucosa	CD200R1	8.18623e-11
3	112783629	0.97	rs12495628	rs1249895	GTEx2015_v6	Esophagus_Mucosa	CD200R1	1.67239e-10
3	112789527	0.96	rs12497978	rs1249895	GTEx2015_v6	Esophagus_Mucosa	CD200R1	2.43136e-11
3	112768927	0.84	rs1249886	rs1249895	GTEx2015_v6	Esophagus_Mucosa	CD200R1	3.26081e-09
3	112774565	0.99	rs1249887	rs1249895	GTEx2015_v6	Esophagus_Mucosa	CD200R1	1.99211e-10
3	112774712	0.99	rs1249888	rs1249895	GTEx2015_v6	Esophagus_Mucosa	CD200R1	1.95417e-10
3	112774961	0.99	rs1249889	rs1249895	GTEx2015_v6	Esophagus_Mucosa	CD200R1	1.89051e-10
3	112775721	0.99	rs1249891	rs1249895	GTEx2015_v6	Esophagus_Mucosa	CD200R1	1.74272e-10
3	112776762	0.98	rs1249893	rs1249895	GTEx2015_v6	Esophagus_Mucosa	CD200R1	6.3942e-10
3	112777620	1	rs1249894	rs1249895	GTEx2015_v6	Esophagus_Mucosa	CD200R1	3.01941e-11
3	112777692	1	rs1249895	rs1249895	GTEx2015_v6	Esophagus_Mucosa	CD200R1	2.83888e-11
3	112774459	0.99	rs1268971	rs1249895	GTEx2015_v6	Esophagus_Mucosa	CD200R1	1.84024e-10
3	112782673	0.97	rs12695269	rs1249895	GTEx2015_v6	Esophagus_Mucosa	CD200R1	5.14196e-11
3	112777266	0.99	rs1271444	rs1249895	GTEx2015_v6	Esophagus_Mucosa	CD200R1	6.75261e-11
3	112778363	0.98	rs1271445	rs1249895	GTEx2015_v6	Esophagus_Mucosa	CD200R1	1.11514e-11
3	112786854	0.97	rs13062692	rs1249895	GTEx2015_v6	Esophagus_Mucosa	CD200R1	3.42272e-11
3	112786776	0.97	rs13082544	rs1249895	GTEx2015_v6	Esophagus_Mucosa	CD200R1	3.42272e-11
3	112786847	0.96	rs13082689	rs1249895	GTEx2015_v6	Esophagus_Mucosa	CD200R1	1.34579e-10
3	112786960	0.97	rs13083153	rs1249895	GTEx2015_v6	Esophagus_Mucosa	CD200R1	3.66127e-11
3	112784614	0.97	rs13091166	rs1249895	GTEx2015_v6	Esophagus_Mucosa	CD200R1	3.42272e-11
3	112781574	0.97	rs1387017	rs1249895	GTEx2015_v6	Esophagus_Mucosa	CD200R1	5.36826e-11
3	112781569	0.97	rs1387018	rs1249895	GTEx2015_v6	Esophagus_Mucosa	CD200R1	5.20719e-11
3	112781425	0.97	rs1387019	rs1249895	GTEx2015_v6	Esophagus_Mucosa	CD200R1	5.21484e-11
3	112773903	0.99	rs1623022	rs1249895	GTEx2015_v6	Esophagus_Mucosa	CD200R1	1.99148e-10
3	112778389	0.97	rs1685868	rs1249895	GTEx2015_v6	Esophagus_Mucosa	CD200R1	1.86564e-11
3	112773410	1	rs1877361	rs1249895	GTEx2015_v6	Esophagus_Mucosa	CD200R1	1.65963e-10
3	112781567	0.91	rs199498092	rs1249895	GTEx2015_v6	Esophagus_Mucosa	CD200R1	1.33981e-10
3	112782290	0.97	rs2633968	rs1249895	GTEx2015_v6	Esophagus_Mucosa	CD200R1	5.15683e-11
3	112781916	0.97	rs2688602	rs1249895	GTEx2015_v6	Esophagus_Mucosa	CD200R1	5.18177e-11
3	112779322	0.96	rs2931808	rs1249895	GTEx2015_v6	Esophagus_Mucosa	CD200R1	5.38107e-11
3	112779403	0.96	rs2931810	rs1249895	GTEx2015_v6	Esophagus_Mucosa	CD200R1	5.3705e-11
3	112779437	0.96	rs2931811	rs1249895	GTEx2015_v6	Esophagus_Mucosa	CD200R1	5.35831e-11
3	112779566	0.96	rs2948686	rs1249895	GTEx2015_v6	Esophagus_Mucosa	CD200R1	5.07248e-11
3	112774523	0.99	rs4305397	rs1249895	GTEx2015_v6	Esophagus_Mucosa	CD200R1	1.48332e-09
3	112779538	0.96	rs5851861	rs1249895	GTEx2015_v6	Esophagus_Mucosa	CD200R1	9.79845e-11
3	112788393	0.97	rs6763550	rs1249895	GTEx2015_v6	Esophagus_Mucosa	CD200R1	3.42272e-11
3	112780146	0.97	rs6770927	rs1249895	GTEx2015_v6	Esophagus_Mucosa	CD200R1	4.72894e-11
3	112791162	0.92	rs6773602	rs1249895	GTEx2015_v6	Esophagus_Mucosa	CD200R1	3.19204e-10
3	112791427	0.93	rs6773900	rs1249895	GTEx2015_v6	Esophagus_Mucosa	CD200R1	1.60295e-10
3	112788033	0.97	rs6787317	rs1249895	GTEx2015_v6	Esophagus_Mucosa	CD200R1	3.42272e-11
3	112791311	0.88	rs6798002	rs1249895	GTEx2015_v6	Esophagus_Mucosa	CD200R1	1.23881e-09
3	112787905	0.95	rs6809119	rs1249895	GTEx2015_v6	Esophagus_Mucosa	CD200R1	1.35892e-10
3	112787955	0.96	rs6809138	rs1249895	GTEx2015_v6	Esophagus_Mucosa	CD200R1	1.94515e-10
3	112777632	0.99	rs7356127	rs1249895	GTEx2015_v6	Esophagus_Mucosa	CD200R1	3.46598e-10
3	112788954	0.94	rs7611423	rs1249895	GTEx2015_v6	Esophagus_Mucosa	CD200R1	3.42272e-11
3	112789332	0.96	rs7614127	rs1249895	GTEx2015_v6	Esophagus_Mucosa	CD200R1	1.44671e-10
3	112782993	0.97	rs9827082	rs1249895	GTEx2015_v6	Esophagus_Mucosa	CD200R1	5.14196e-11
3	112782872	0.97	rs9827161	rs1249895	GTEx2015_v6	Esophagus_Mucosa	CD200R1	5.14196e-11
3	112790312	0.97	rs9850799	rs1249895	GTEx2015_v6	Esophagus_Mucosa	CD200R1	4.19307e-11
3	112790679	0.8	rs9870950	rs1249895	GTEx2015_v6	Esophagus_Mucosa	CD200R1	6.05319e-09
4	132870448	0.82	rs10016640	rs12508825	GTEx2015_v6	Artery_Aorta	RP11-404I7.2	8.14393e-06
4	132872825	0.82	rs6843091	rs12508825	GTEx2015_v6	Artery_Aorta	RP11-404I7.2	2.40684e-05
7	20092904	0.94	rs10239574	rs12536790	GTEx2015_v6	Testis	MACC1-AS1	9.66992e-06
7	20111052	0.83	rs10240987	rs12536790	GTEx2015_v6	Testis	MACC1-AS1	8.767e-06
7	20105339	0.97	rs10246123	rs12536790	GTEx2015_v6	Testis	MACC1-AS1	4.22285e-06
7	20094174	0.97	rs10259481	rs12536790	GTEx2015_v6	Testis	MACC1-AS1	4.34754e-06
7	20098794	0.98	rs10271595	rs12536790	GTEx2015_v6	Testis	MACC1-AS1	3.24621e-06
7	20105283	0.97	rs10275190	rs12536790	GTEx2015_v6	Testis	MACC1-AS1	5.56951e-06
7	20105206	0.97	rs11979495	rs12536790	GTEx2015_v6	Testis	MACC1-AS1	4.55767e-06
7	20088517	0.95	rs12534896	rs12536790	GTEx2015_v6	Testis	MACC1-AS1	1.6786e-06
7	20103245	1	rs12536790	rs12536790	GTEx2015_v6	Testis	MACC1-AS1	4.44443e-06
7	20097948	0.98	rs12700162	rs12536790	GTEx2015_v6	Testis	MACC1-AS1	2.05592e-06
7	20101301	0.9	rs2080166	rs12536790	GTEx2015_v6	Testis	MACC1-AS1	3.59818e-06
7	20109690	0.83	rs67717221	rs12536790	GTEx2015_v6	Testis	MACC1-AS1	1.22042e-06
7	20104110	0.82	rs6977988	rs12536790	GTEx2015_v6	Testis	MACC1-AS1	2.19848e-06
7	20100298	0.98	rs7790023	rs12536790	GTEx2015_v6	Testis	MACC1-AS1	3.59038e-06
7	20100192	0.98	rs7808605	rs12536790	GTEx2015_v6	Testis	MACC1-AS1	2.35782e-06
16	66887046	0.84	rs10153119	rs12596693	Lappalainen2013	Lymphoblastoid_EUR_exonlevel	ENSG00000166548	2.92524e-06
16	66889053	0.8	rs112355335	rs12596693	Lappalainen2013	Lymphoblastoid_EUR_exonlevel	ENSG00000166548	4.55442e-06
16	66883816	0.84	rs144053561	rs12596693	Lappalainen2013	Lymphoblastoid_EUR_exonlevel	ENSG00000166548	2.05788e-06
16	66886026	0.84	rs17767794	rs12596693	Lappalainen2013	Lymphoblastoid_EUR_exonlevel	ENSG00000166548	2.97601e-06
16	66891853	0.84	rs201306172	rs12596693	Lappalainen2013	Lymphoblastoid_EUR_exonlevel	ENSG00000166548	2.60294e-06
16	66886607	0.84	rs28398401	rs12596693	Lappalainen2013	Lymphoblastoid_EUR_exonlevel	ENSG00000166548	2.93256e-06
16	66883596	0.84	rs56281128	rs12596693	Lappalainen2013	Lymphoblastoid_EUR_exonlevel	ENSG00000166548	2.8555e-06
16	77106131	0.95	rs10445054	rs12597829	Westra2013	Whole_Blood	MON1B	0.000173757
16	77101373	0.93	rs11149959	rs12597829	Westra2013	Whole_Blood	MON1B	0.00012982
16	77101420	0.93	rs11149960	rs12597829	Westra2013	Whole_Blood	MON1B	0.000124344
16	77101657	0.93	rs12149026	rs12597829	Westra2013	Whole_Blood	MON1B	0.00012404
16	77101255	0.83	rs12149390	rs12597829	Westra2013	Whole_Blood	MON1B	0.00103807
16	77101155	0.93	rs12597818	rs12597829	Westra2013	Whole_Blood	MON1B	0.000124648
2	214697853	0.98	rs10427252	rs12615863	Westra2013	Whole_Blood	BARD1	0.000332969
2	214700383	0.95	rs10932562	rs12615863	Westra2013	Whole_Blood	BARD1	0.000315535
2	214696828	1	rs12615863	rs12615863	Westra2013	Whole_Blood	BARD1	2.78218e-05
2	214697209	0.98	rs1914516	rs12615863	Westra2013	Whole_Blood	BARD1	2.97986e-05
2	214698456	0.97	rs2006702	rs12615863	Westra2013	Whole_Blood	BARD1	0.000375114
20	38360442	1	rs12624843	rs12624843	GTEx2015_v6	Testis	BPI	6.37476e-06
20	38360615	0.92	rs1780623	rs12624843	Westra2013	Whole_Blood	BPI	7.3233e-12
3	161278732	0.9	rs112205834	rs12636434	GTEx2015_v6	Skin_Sun_Exposed_Lower_leg	EEF1GP4	5.47668e-08
3	161280568	0.9	rs113200804	rs12636434	GTEx2015_v6	Skin_Sun_Exposed_Lower_leg	EEF1GP4	2.94123e-08
3	161271915	0.9	rs12374001	rs12636434	GTEx2015_v6	Skin_Sun_Exposed_Lower_leg	EEF1GP4	2.94123e-08
3	161223299	0.9	rs12629152	rs12636434	GTEx2015_v6	Skin_Sun_Exposed_Lower_leg	EEF1GP4	2.61188e-08
3	161284500	0.9	rs12629929	rs12636434	GTEx2015_v6	Skin_Sun_Exposed_Lower_leg	EEF1GP4	5.47668e-08
3	161256658	0.9	rs12631467	rs12636434	GTEx2015_v6	Skin_Sun_Exposed_Lower_leg	EEF1GP4	5.47668e-08
3	161317000	1	rs12633103	rs12636434	GTEx2015_v6	Skin_Sun_Exposed_Lower_leg	EEF1GP4	5.47668e-08
3	161331746	1	rs12636434	rs12636434	GTEx2015_v6	Skin_Sun_Exposed_Lower_leg	EEF1GP4	5.47668e-08
3	161289108	0.9	rs12636573	rs12636434	GTEx2015_v6	Skin_Sun_Exposed_Lower_leg	EEF1GP4	2.94123e-08
3	161261267	0.9	rs12636590	rs12636434	GTEx2015_v6	Skin_Sun_Exposed_Lower_leg	EEF1GP4	2.94123e-08
3	161314333	1	rs145161574	rs12636434	GTEx2015_v6	Skin_Sun_Exposed_Lower_leg	EEF1GP4	5.47668e-08
3	161325599	1	rs16834031	rs12636434	GTEx2015_v6	Skin_Sun_Exposed_Lower_leg	EEF1GP4	5.47668e-08
3	161283642	0.9	rs28853731	rs12636434	GTEx2015_v6	Skin_Sun_Exposed_Lower_leg	EEF1GP4	2.94123e-08
3	161232817	0.9	rs4132373	rs12636434	GTEx2015_v6	Skin_Sun_Exposed_Lower_leg	EEF1GP4	2.94123e-08
3	161317243	1	rs55949838	rs12636434	GTEx2015_v6	Skin_Sun_Exposed_Lower_leg	EEF1GP4	5.47668e-08
3	161229347	0.86	rs56174161	rs12636434	GTEx2015_v6	Skin_Sun_Exposed_Lower_leg	EEF1GP4	6.5286e-08
3	161321386	0.83	rs57441646	rs12636434	GTEx2015_v6	Skin_Sun_Exposed_Lower_leg	EEF1GP4	1.74023e-08
3	161273321	0.9	rs59827519	rs12636434	GTEx2015_v6	Skin_Sun_Exposed_Lower_leg	EEF1GP4	1.67973e-07
3	161261000	0.9	rs60801542	rs12636434	GTEx2015_v6	Skin_Sun_Exposed_Lower_leg	EEF1GP4	2.94123e-08
3	161293102	0.9	rs61578814	rs12636434	GTEx2015_v6	Skin_Sun_Exposed_Lower_leg	EEF1GP4	2.94123e-08
3	161264533	0.9	rs61596736	rs12636434	GTEx2015_v6	Skin_Sun_Exposed_Lower_leg	EEF1GP4	2.94123e-08
3	161225462	0.9	rs73875455	rs12636434	GTEx2015_v6	Skin_Sun_Exposed_Lower_leg	EEF1GP4	1.91358e-08
3	161228303	0.9	rs73875456	rs12636434	GTEx2015_v6	Skin_Sun_Exposed_Lower_leg	EEF1GP4	5.218e-08
3	161245161	0.9	rs73875460	rs12636434	GTEx2015_v6	Skin_Sun_Exposed_Lower_leg	EEF1GP4	5.47668e-08
3	161251126	0.9	rs73875464	rs12636434	GTEx2015_v6	Skin_Sun_Exposed_Lower_leg	EEF1GP4	5.47668e-08
3	161272438	0.86	rs73875472	rs12636434	GTEx2015_v6	Skin_Sun_Exposed_Lower_leg	EEF1GP4	3.22667e-08
3	161274450	0.9	rs73875473	rs12636434	GTEx2015_v6	Skin_Sun_Exposed_Lower_leg	EEF1GP4	2.94123e-08
3	161336647	1	rs73875500	rs12636434	GTEx2015_v6	Skin_Sun_Exposed_Lower_leg	EEF1GP4	1.11882e-07
3	161339029	1	rs73875502	rs12636434	GTEx2015_v6	Skin_Sun_Exposed_Lower_leg	EEF1GP4	1.12852e-07
3	161339898	1	rs73878303	rs12636434	GTEx2015_v6	Skin_Sun_Exposed_Lower_leg	EEF1GP4	1.13202e-07
3	161346503	1	rs73878304	rs12636434	GTEx2015_v6	Skin_Sun_Exposed_Lower_leg	EEF1GP4	3.72824e-08
3	161348626	1	rs73878305	rs12636434	GTEx2015_v6	Skin_Sun_Exposed_Lower_leg	EEF1GP4	7.06405e-06
3	161248106	0.9	rs74285283	rs12636434	GTEx2015_v6	Skin_Sun_Exposed_Lower_leg	EEF1GP4	2.94123e-08
3	161306588	1	rs76024820	rs12636434	GTEx2015_v6	Skin_Sun_Exposed_Lower_leg	EEF1GP4	5.47668e-08
3	161261935	0.9	rs76433964	rs12636434	GTEx2015_v6	Skin_Sun_Exposed_Lower_leg	EEF1GP4	5.47668e-08
3	161344543	1	rs7652447	rs12636434	GTEx2015_v6	Skin_Sun_Exposed_Lower_leg	EEF1GP4	8.34814e-07
3	161224879	0.9	rs76866405	rs12636434	GTEx2015_v6	Skin_Sun_Exposed_Lower_leg	EEF1GP4	2.67082e-08
3	161259974	0.9	rs76960970	rs12636434	GTEx2015_v6	Skin_Sun_Exposed_Lower_leg	EEF1GP4	2.94123e-08
3	161347436	1	rs77057785	rs12636434	GTEx2015_v6	Skin_Sun_Exposed_Lower_leg	EEF1GP4	6.96982e-07
3	161276893	0.9	rs77064010	rs12636434	GTEx2015_v6	Skin_Sun_Exposed_Lower_leg	EEF1GP4	2.94123e-08
3	161227596	0.9	rs77101674	rs12636434	GTEx2015_v6	Skin_Sun_Exposed_Lower_leg	EEF1GP4	5.13043e-08
3	161222478	0.9	rs78710377	rs12636434	GTEx2015_v6	Skin_Sun_Exposed_Lower_leg	EEF1GP4	4.55862e-08
3	161226224	0.9	rs79991060	rs12636434	GTEx2015_v6	Skin_Sun_Exposed_Lower_leg	EEF1GP4	2.59913e-07
3	161262746	0.9	rs80297197	rs12636434	GTEx2015_v6	Skin_Sun_Exposed_Lower_leg	EEF1GP4	5.47668e-08
4	17556480	1	rs12648767	rs12648767	Lappalainen2013	Lymphoblastoid_EUR_exonlevel	ENSG00000118579	1.26783e-06
1	196388616	0.87	rs10737670	rs12729649	GTEx2015_v6	Adipose_Subcutaneous	CFH	1.79191e-08
1	196447122	0.95	rs10754187	rs12729649	GTEx2015_v6	Adipose_Subcutaneous	CFH	1.64654e-08
1	196392367	0.87	rs10801530	rs12729649	GTEx2015_v6	Adipose_Subcutaneous	CFH	1.8049e-08
1	196394414	0.88	rs10801531	rs12729649	GTEx2015_v6	Adipose_Subcutaneous	CFH	1.80326e-08
1	196395046	0.88	rs10801532	rs12729649	GTEx2015_v6	Adipose_Subcutaneous	CFH	1.80326e-08
1	196426956	0.99	rs10801534	rs12729649	GTEx2015_v6	Adipose_Subcutaneous	CFH	1.86078e-08
1	196437945	0.96	rs10801535	rs12729649	GTEx2015_v6	Adipose_Subcutaneous	CFH	1.4357e-08
1	196457711	0.85	rs10801537	rs12729649	GTEx2015_v6	Adipose_Subcutaneous	CFH	4.41809e-09
1	196471038	0.85	rs10801539	rs12729649	GTEx2015_v6	Adipose_Subcutaneous	CFH	9.85098e-09
1	196431123	0.97	rs10922066	rs12729649	GTEx2015_v6	Adipose_Subcutaneous	CFH	1.72673e-08
1	196464740	0.85	rs10922071	rs12729649	GTEx2015_v6	Adipose_Subcutaneous	CFH	1.37132e-08
1	196498118	0.8	rs10922075	rs12729649	GTEx2015_v6	Adipose_Subcutaneous	CFH	9.12822e-09
1	196458681	0.84	rs11807331	rs12729649	GTEx2015_v6	Adipose_Subcutaneous	CFH	3.09424e-08
1	196495624	0.8	rs12065463	rs12729649	GTEx2015_v6	Adipose_Subcutaneous	CFH	7.61424e-09
1	196418611	0.98	rs12069983	rs12729649	GTEx2015_v6	Adipose_Subcutaneous	CFH	1.76152e-08
1	196418679	0.98	rs12069990	rs12729649	GTEx2015_v6	Adipose_Subcutaneous	CFH	1.76152e-08
1	196418502	1	rs12729649	rs12729649	GTEx2015_v6	Adipose_Subcutaneous	CFH	1.23557e-08
1	196437487	0.93	rs12738109	rs12729649	GTEx2015_v6	Adipose_Subcutaneous	CFH	2.24021e-08
1	196390701	0.86	rs141241538	rs12729649	GTEx2015_v6	Adipose_Subcutaneous	CFH	1.0423e-07
1	196428756	0.99	rs1538685	rs12729649	GTEx2015_v6	Adipose_Subcutaneous	CFH	1.86078e-08
1	196428645	0.99	rs1538687	rs12729649	GTEx2015_v6	Adipose_Subcutaneous	CFH	1.86078e-08
1	196383911	0.87	rs1769996	rs12729649	GTEx2015_v6	Adipose_Subcutaneous	CFH	1.43958e-07
1	196382020	0.86	rs2027368	rs12729649	GTEx2015_v6	Adipose_Subcutaneous	CFH	1.80735e-08
1	196382636	0.88	rs2147469	rs12729649	GTEx2015_v6	Adipose_Subcutaneous	CFH	1.45405e-07
1	196433643	0.99	rs2878557	rs12729649	GTEx2015_v6	Adipose_Subcutaneous	CFH	1.86078e-08
1	196432260	0.99	rs2878558	rs12729649	GTEx2015_v6	Adipose_Subcutaneous	CFH	1.86078e-08
1	196394986	0.89	rs2994255	rs12729649	GTEx2015_v6	Adipose_Subcutaneous	CFH	1.37327e-07
1	196447806	0.94	rs35845393	rs12729649	GTEx2015_v6	Adipose_Subcutaneous	CFH	5.06216e-09
1	196414986	0.98	rs3855964	rs12729649	GTEx2015_v6	Adipose_Subcutaneous	CFH	1.16551e-07
1	196416519	0.98	rs3927686	rs12729649	GTEx2015_v6	Adipose_Subcutaneous	CFH	2.52411e-07
1	196414471	0.99	rs3928857	rs12729649	GTEx2015_v6	Adipose_Subcutaneous	CFH	1.78145e-07
1	196459639	0.85	rs61820915	rs12729649	GTEx2015_v6	Adipose_Subcutaneous	CFH	4.94356e-09
1	196416277	0.98	rs6678457	rs12729649	GTEx2015_v6	Adipose_Subcutaneous	CFH	1.80735e-08
1	196488245	0.81	rs72732257	rs12729649	GTEx2015_v6	Adipose_Subcutaneous	CFH	3.92521e-09
1	196399115	0.82	rs7410845	rs12729649	GTEx2015_v6	Adipose_Subcutaneous	CFH	2.16886e-07
1	196436522	0.99	rs7531611	rs12729649	GTEx2015_v6	Adipose_Subcutaneous	CFH	1.86186e-08
1	196402302	0.89	rs7535696	rs12729649	GTEx2015_v6	Adipose_Subcutaneous	CFH	1.8317e-08
1	196417789	0.98	rs7550015	rs12729649	GTEx2015_v6	Adipose_Subcutaneous	CFH	9.75152e-08
1	196390535	0.88	rs946750	rs12729649	GTEx2015_v6	Adipose_Subcutaneous	CFH	1.37259e-07
1	204275345	0.86	rs12145347	rs12744138	Schadt2008	Liver	PLEKHA6	2.22e-06
11	57345737	0.9	rs34555300	rs12798121	Lappalainen2013	Lymphoblastoid_EUR_exonlevel	ENSG00000149115	1.60639e-07
11	57335876	0.94	rs71484443	rs12798121	GTEx2015_v6	Pancreas	LRRC55	7.4109e-06
11	57298355	0.97	rs113189349	rs12802096	Lappalainen2013	Lymphoblastoid_EUR_exonlevel	ENSG00000149115	1.1332e-05
11	57292822	0.94	rs12786396	rs12802096	Lappalainen2013	Lymphoblastoid_EUR_exonlevel	ENSG00000149115	7.14632e-07
11	57301582	1	rs12787728	rs12802096	Lappalainen2013	Lymphoblastoid_EUR_exonlevel	ENSG00000149115	7.91068e-06
11	57291075	0.95	rs12797375	rs12802096	Lappalainen2013	Lymphoblastoid_EUR_exonlevel	ENSG00000149115	3.52576e-06
11	57303694	1	rs12799582	rs12802096	Lappalainen2013	Lymphoblastoid_EUR_exonlevel	ENSG00000149115	5.54097e-06
11	57312878	1	rs12801000	rs12802096	Lappalainen2013	Lymphoblastoid_EUR_exonlevel	ENSG00000149115	6.65294e-06
11	57297746	1	rs12802096	rs12802096	Lappalainen2013	Lymphoblastoid_EUR_exonlevel	ENSG00000149115	7.28851e-06
11	57307183	1	rs12804022	rs12802096	Lappalainen2013	Lymphoblastoid_EUR_exonlevel	ENSG00000149115	5.82241e-06
11	57280124	0.89	rs12806656	rs12802096	Lappalainen2013	Lymphoblastoid_EUR_exonlevel	ENSG00000149115	6.52175e-06
11	57305415	1	rs12807593	rs12802096	Lappalainen2013	Lymphoblastoid_EUR_exonlevel	ENSG00000149115	5.79659e-06
11	57305076	1	rs12808193	rs12802096	Lappalainen2013	Lymphoblastoid_EUR_exonlevel	ENSG00000149115	6.25668e-06
11	57298802	1	rs12808784	rs12802096	Lappalainen2013	Lymphoblastoid_EUR_exonlevel	ENSG00000149115	6.9554e-06
11	57292837	0.94	rs12808788	rs12802096	Lappalainen2013	Lymphoblastoid_EUR_exonlevel	ENSG00000149115	7.45006e-07
11	57298899	1	rs12808989	rs12802096	GTEx2015_v6	Pancreas	LRRC55	7.44054e-06
11	57295035	1	rs1939488	rs12802096	Lappalainen2013	Lymphoblastoid_EUR_exonlevel	ENSG00000149115	6.15455e-06
11	57293665	0.89	rs200452386	rs12802096	Lappalainen2013	Lymphoblastoid_EUR_exonlevel	ENSG00000149115	1.47224e-05
11	57293659	0.84	rs201536254	rs12802096	Lappalainen2013	Lymphoblastoid_EUR_exonlevel	ENSG00000149115	1.99882e-06
11	57301901	1	rs34069781	rs12802096	Lappalainen2013	Lymphoblastoid_EUR_exonlevel	ENSG00000149115	6.65294e-06
11	57300729	1	rs34076116	rs12802096	Lappalainen2013	Lymphoblastoid_EUR_exonlevel	ENSG00000149115	6.65294e-06
11	57298698	1	rs34085089	rs12802096	Lappalainen2013	Lymphoblastoid_EUR_exonlevel	ENSG00000149115	6.72708e-06
11	57313443	1	rs34177110	rs12802096	Lappalainen2013	Lymphoblastoid_EUR_exonlevel	ENSG00000149115	7.69055e-06
11	57302615	0.97	rs34498883	rs12802096	Lappalainen2013	Lymphoblastoid_EUR_exonlevel	ENSG00000149115	1.30212e-05
11	57303311	1	rs34505638	rs12802096	Lappalainen2013	Lymphoblastoid_EUR_exonlevel	ENSG00000149115	5.97133e-06
11	57286329	1	rs34850337	rs12802096	Lappalainen2013	Lymphoblastoid_EUR_exonlevel	ENSG00000149115	6.65294e-06
11	57290097	1	rs34987076	rs12802096	Lappalainen2013	Lymphoblastoid_EUR_exonlevel	ENSG00000149115	6.75368e-06
11	57302094	1	rs35272228	rs12802096	Lappalainen2013	Lymphoblastoid_EUR_exonlevel	ENSG00000149115	6.65294e-06
11	57298112	0.97	rs35366909	rs12802096	Lappalainen2013	Lymphoblastoid_EUR_exonlevel	ENSG00000149115	8.73798e-06
11	57303964	1	rs35388927	rs12802096	Lappalainen2013	Lymphoblastoid_EUR_exonlevel	ENSG00000149115	5.65638e-06
11	57313440	1	rs35721601	rs12802096	Lappalainen2013	Lymphoblastoid_EUR_exonlevel	ENSG00000149115	5.83884e-06
11	57309421	1	rs35950335	rs12802096	Lappalainen2013	Lymphoblastoid_EUR_exonlevel	ENSG00000149115	6.65294e-06
11	57285516	1	rs35980006	rs12802096	Lappalainen2013	Lymphoblastoid_EUR_exonlevel	ENSG00000149115	7.22844e-06
11	57305514	1	rs35991636	rs12802096	Lappalainen2013	Lymphoblastoid_EUR_exonlevel	ENSG00000149115	6.8545e-06
11	57286524	1	rs36090449	rs12802096	Lappalainen2013	Lymphoblastoid_EUR_exonlevel	ENSG00000149115	6.65294e-06
11	57297402	1	rs6591419	rs12802096	Lappalainen2013	Lymphoblastoid_EUR_exonlevel	ENSG00000149115	8.32276e-06
11	57285097	1	rs71484433	rs12802096	Lappalainen2013	Lymphoblastoid_EUR_exonlevel	ENSG00000149115	6.62059e-06
11	57285188	1	rs71484434	rs12802096	Lappalainen2013	Lymphoblastoid_EUR_exonlevel	ENSG00000149115	6.62499e-06
11	57285208	1	rs71484435	rs12802096	Lappalainen2013	Lymphoblastoid_EUR_exonlevel	ENSG00000149115	6.73864e-06
11	57287388	1	rs71484436	rs12802096	Lappalainen2013	Lymphoblastoid_EUR_exonlevel	ENSG00000149115	7.00534e-06
11	57294643	0.95	rs71484437	rs12802096	Lappalainen2013	Lymphoblastoid_EUR_exonlevel	ENSG00000149115	1.25615e-05
11	57303041	1	rs71484440	rs12802096	Lappalainen2013	Lymphoblastoid_EUR_exonlevel	ENSG00000149115	6.88108e-06
11	57303426	1	rs71484441	rs12802096	Lappalainen2013	Lymphoblastoid_EUR_exonlevel	ENSG00000149115	6.56637e-06
11	57335876	0.81	rs71484443	rs12802096	GTEx2015_v6	Pancreas	LRRC55	7.4109e-06
11	57313574	0.83	rs79638626	rs12802096	Lappalainen2013	Lymphoblastoid_EUR_exonlevel	ENSG00000149115	7.6753e-06
17	48667870	0.98	rs12936554	rs12951790	GTEx2015_v6	Adipose_Subcutaneous	HOXB-AS1	7.94952e-06
17	48691707	0.84	rs12941331	rs12951790	GTEx2015_v6	Adipose_Subcutaneous	HOXB2	3.26634e-09
17	48669657	1	rs12951790	rs12951790	GTEx2015_v6	Adipose_Subcutaneous	HOXB-AS1	7.94952e-06
17	48686218	0.86	rs34002327	rs12951790	GTEx2015_v6	Adipose_Subcutaneous	HOXB2	3.20081e-09
17	48693980	0.83	rs34597570	rs12951790	GTEx2015_v6	Adipose_Subcutaneous	HOXB2	3.67229e-09
17	48692751	0.87	rs4793971	rs12951790	GTEx2015_v6	Adipose_Subcutaneous	HOXB2	6.05943e-09
17	48697643	0.83	rs4793972	rs12951790	GTEx2015_v6	Adipose_Subcutaneous	HOXB2	1.91607e-09
17	48654095	0.9	rs62064609	rs12951790	GTEx2015_v6	Adipose_Subcutaneous	HOXB-AS1	2.41134e-06
17	48667259	0.95	rs62064612	rs12951790	GTEx2015_v6	Adipose_Subcutaneous	HOXB2	2.14274e-07
17	48682864	0.9	rs62064616	rs12951790	GTEx2015_v6	Adipose_Subcutaneous	HOXB2	2.71352e-07
17	48670422	0.95	rs66563654	rs12951790	GTEx2015_v6	Adipose_Subcutaneous	HOXB2	2.14274e-07
17	48684387	0.86	rs7215264	rs12951790	GTEx2015_v6	Adipose_Subcutaneous	HOXB2	2.83456e-07
17	48660325	0.86	rs72831814	rs12951790	GTEx2015_v6	Adipose_Subcutaneous	HOXB2	8.03872e-09
17	48691908	0.83	rs8067554	rs12951790	GTEx2015_v6	Adipose_Subcutaneous	HOXB2	5.06825e-07
18	74584144	1	rs12957330	rs12957330	Westra2013	Whole_Blood	AC116904.7	4.01437e-09
19	15142887	1	rs10403708	rs12974057	Westra2013	Whole_Blood	ILVBL	0.0010249
19	15137178	1	rs10411446	rs12974057	Westra2013	Whole_Blood	ILVBL	0.00116792
19	15141358	0.99	rs11879608	rs12974057	Westra2013	Whole_Blood	ILVBL	0.00115974
19	15135668	1	rs12974057	rs12974057	Westra2013	Whole_Blood	ILVBL	0.00122583
19	15122770	0.86	rs2074265	rs12974057	Lappalainen2013	Lymphoblastoid_EUR_exonlevel	ENSG00000105135	7.51739e-07
19	15122820	0.89	rs2074266	rs12974057	Lappalainen2013	Lymphoblastoid_EUR_exonlevel	ENSG00000105135	3.18921e-06
19	15125121	0.95	rs4141356	rs12974057	Westra2013	Whole_Blood	ILVBL	0.000427336
19	15124336	0.95	rs4808213	rs12974057	Lappalainen2013	Lymphoblastoid_EUR_exonlevel	ENSG00000105135	4.88426e-06
		0.96	rs62116497	rs12974057	Lappalainen2013	Lymphoblastoid_EUR_exonlevel	ENSG00000105135	3.2693e-06
19	15123824	0.94	rs718100	rs12974057	Lappalainen2013	Lymphoblastoid_EUR_exonlevel	ENSG00000105135	3.66243e-06
19	15122511	0.81	rs8100069	rs12974057	Lappalainen2013	Lymphoblastoid_EUR_exonlevel	ENSG00000105135	1.64972e-06
20	20684117	1	rs13044982	rs13044982	GTEx2015_v6	Thyroid	RALGAPA2	1.04511e-05
22	50018362	0.97	rs137878	rs13058164	Westra2013	Whole_Blood	PANX2	0.000453871
22	50019333	0.84	rs137880	rs13058164	Westra2013	Whole_Blood	PANX2	0.000919057
3	44738209	1	rs13073199	rs13073199	GTEx2015_v6	Thyroid	ZNF197	2.16261e-05
3	112830693	0.99	rs10804504	rs13094280	GTEx2015_v6	Artery_Tibial	CD200R1	5.07147e-06
3	112821421	1	rs10934188	rs13094280	GTEx2015_v6	Artery_Tibial	CD200R1	5.18046e-06
3	112847644	0.8	rs12489734	rs13094280	Westra2013	Whole_Blood	GTPBP8	0.000141461
3	112815050	0.99	rs12695270	rs13094280	GTEx2015_v6	Artery_Tibial	CD200R1	6.04082e-06
3	112825903	1	rs13094280	rs13094280	GTEx2015_v6	Artery_Tibial	CD200R1	5.07147e-06
3	112810642	0.98	rs13100559	rs13094280	GTEx2015_v6	Artery_Tibial	CD200R1	6.86358e-06
3	112827626	1	rs1997281	rs13094280	GTEx2015_v6	Artery_Tibial	CD200R1	5.07147e-06
3	112826150	0.93	rs199805809	rs13094280	GTEx2015_v6	Artery_Tibial	CD200R1	5.3584e-06
3	112842566	0.98	rs2087283	rs13094280	GTEx2015_v6	Artery_Tibial	CD200R1	9.95698e-06
3	112848305	0.8	rs6763318	rs13094280	Westra2013	Whole_Blood	GTPBP8	1.39403e-05
3	112832131	0.89	rs6787688	rs13094280	GTEx2015_v6	Artery_Tibial	CD200R1	1.3938e-05
3	112847301	0.84	rs6808135	rs13094280	Westra2013	Whole_Blood	GTPBP8	0.00277156
3	112822625	0.99	rs7651207	rs13094280	GTEx2015_v6	Artery_Tibial	CD200R1	5.10682e-06
3	112825263	0.87	rs9288958	rs13094280	GTEx2015_v6	Artery_Tibial	CD200R1	1.0198e-05
3	112829733	0.99	rs9288959	rs13094280	GTEx2015_v6	Artery_Tibial	CD200R1	4.992e-06
3	112845336	1	rs9814008	rs13094280	GTEx2015_v6	Artery_Tibial	CD200R1	4.87499e-06
3	112858340	0.8	rs9826834	rs13094280	Westra2013	Whole_Blood	GTPBP8	1.95203e-08
3	112838452	1	rs9834599	rs13094280	GTEx2015_v6	Artery_Tibial	CD200R1	4.86599e-06
3	112845234	0.84	rs9871605	rs13094280	Westra2013	Whole_Blood	GTPBP8	0.00333763
5	173528939	0.84	rs13154902	rs13160187	GTEx2015_v6	Pancreas	STC2	1.59348e-06
5	173499860	1	rs13160187	rs13160187	GTEx2015_v6	Pancreas	STC2	1.54277e-07
5	173500104	0.99	rs13180601	rs13160187	GTEx2015_v6	Pancreas	STC2	1.53617e-07
5	173528988	0.84	rs147571453	rs13160187	GTEx2015_v6	Pancreas	STC2	1.58141e-06
5	173497422	0.99	rs34829726	rs13160187	GTEx2015_v6	Pancreas	STC2	2.1353e-07
5	173529861	0.84	rs34855985	rs13160187	GTEx2015_v6	Pancreas	STC2	2.81482e-07
5	173496055	0.85	rs35841756	rs13160187	GTEx2015_v6	Pancreas	STC2	4.04697e-06
5	173533953	0.83	rs67919143	rs13160187	GTEx2015_v6	Pancreas	STC2	5.14293e-07
5	173528235	0.84	rs71611183	rs13160187	GTEx2015_v6	Pancreas	STC2	1.88331e-07
5	173501838	0.98	rs72820094	rs13160187	GTEx2015_v6	Pancreas	STC2	3.78884e-07
8	49930323	0.87	rs10112818	rs13271446	GTEx2015_v6	Testis	SNTG1	7.80214e-43
8	49889718	0.85	rs10216383	rs13271446	GTEx2015_v6	Testis	SNTG1	1.54127e-41
8	49931483	1	rs12543434	rs13271446	GTEx2015_v6	Testis	SNTG1	1.24216e-18
8	49912696	0.86	rs12549981	rs13271446	GTEx2015_v6	Testis	SNTG1	2.34694e-37
8	49907346	0.87	rs12679386	rs13271446	GTEx2015_v6	Testis	SNTG1	1.28772e-42
8	49906948	0.87	rs13252824	rs13271446	GTEx2015_v6	Testis	SNTG1	1.44186e-42
8	49921780	1	rs13271446	rs13271446	GTEx2015_v6	Testis	SNTG1	1.12662e-18
8	49891166	0.85	rs1601570	rs13271446	GTEx2015_v6	Testis	SNTG1	1.41952e-41
8	49883802	0.83	rs28818843	rs13271446	GTEx2015_v6	Testis	SNTG1	2.13913e-41
8	49910026	0.87	rs3812424	rs13271446	GTEx2015_v6	Testis	SNTG1	1.54268e-42
8	49888879	0.85	rs62503966	rs13271446	GTEx2015_v6	Testis	SNTG1	1.63271e-41
8	49917083	0.87	rs6991925	rs13271446	GTEx2015_v6	Testis	SNTG1	9.69913e-43
8	49898232	0.87	rs80108893	rs13271446	GTEx2015_v6	Testis	SNTG1	3.79604e-42
2	110103702	1	rs17842654	rs13396284	GTEx2015_v6	Heart_Left_Ventricle	LINC00116	4.6815e-06
15	98230598	1	rs1372835	rs1372835	Fairfax2014	Monocytes_LPS24	MON1B	3.78e-09
22	49978289	0.85	rs140184333	rs137841	GTEx2015_v6	Whole_Blood	PIM3	4.14691e-06
22	49970146	0.83	rs35407109	rs137841	GTEx2015_v6	Whole_Blood	PIM3	8.00667e-08
22	49977818	0.85	rs36150983	rs137841	GTEx2015_v6	Whole_Blood	PIM3	2.41779e-06
22	49978829	0.85	rs36163375	rs137841	GTEx2015_v6	Whole_Blood	PIM3	2.60363e-06
22	49977776	0.85	rs36183197	rs137841	GTEx2015_v6	Whole_Blood	PIM3	2.41342e-06
22	49977471	0.84	rs36195165	rs137841	GTEx2015_v6	Whole_Blood	PIM3	4.45504e-06
22	49998943	0.85	rs4838838	rs137841	Westra2013	Whole_Blood	PANX2	5.77551e-05
22	49967834	0.81	rs77265282	rs137841	GTEx2015_v6	Whole_Blood	PIM3	5.50121e-07
22	49988558	0.91	rs137834	rs137856	GTEx2015_v6	Whole_Blood	PIM3	5.53064e-08
22	49989953	0.9	rs137837	rs137856	GTEx2015_v6	Whole_Blood	PIM3	5.02717e-08
22	49990410	0.91	rs137838	rs137856	GTEx2015_v6	Whole_Blood	PIM3	9.06627e-08
22	49992985	0.92	rs137840	rs137856	GTEx2015_v6	Whole_Blood	PIM3	5.8386e-08
22	50001001	0.95	rs137845	rs137856	GTEx2015_v6	Whole_Blood	PIM3	6.79958e-08
22	50001867	0.95	rs137848	rs137856	GTEx2015_v6	Whole_Blood	PIM3	8.1928e-08
22	50005020	0.99	rs137853	rs137856	GTEx2015_v6	Whole_Blood	PIM3	2.57725e-08
22	50005614	0.95	rs137854	rs137856	GTEx2015_v6	Whole_Blood	PIM3	7.45652e-09
22	50005637	0.97	rs137855	rs137856	GTEx2015_v6	Whole_Blood	PIM3	1.62022e-08
22	50006055	1	rs137856	rs137856	GTEx2015_v6	Whole_Blood	PIM3	5.41825e-09
22	50006148	0.96	rs137857	rs137856	GTEx2015_v6	Whole_Blood	PIM3	3.01452e-08
22	50007172	0.99	rs137858	rs137856	GTEx2015_v6	Whole_Blood	PIM3	1.35908e-08
22	50007493	0.97	rs137859	rs137856	GTEx2015_v6	Whole_Blood	PIM3	4.29881e-08
22	50008121	0.98	rs137862	rs137856	GTEx2015_v6	Whole_Blood	PIM3	1.42411e-08
22	50008559	0.99	rs137864	rs137856	GTEx2015_v6	Whole_Blood	PIM3	1.61247e-08
22	49983991	0.89	rs141216971	rs137856	GTEx2015_v6	Whole_Blood	PIM3	2.79553e-08
22	49980567	0.91	rs144554206	rs137856	GTEx2015_v6	Whole_Blood	PIM3	1.89857e-08
22	49980837	0.89	rs145095295	rs137856	GTEx2015_v6	Whole_Blood	PIM3	8.95663e-09
22	49986464	0.89	rs148032669	rs137856	GTEx2015_v6	Whole_Blood	PIM3	2.26368e-08
22	49960607	0.81	rs28375915	rs137856	GTEx2015_v6	Whole_Blood	PIM3	7.72204e-11
22	49962626	0.84	rs28645887	rs137856	GTEx2015_v6	Whole_Blood	PIM3	7.02778e-10
22	49962654	0.84	rs28691713	rs137856	GTEx2015_v6	Whole_Blood	PIM3	1.36572e-09
22	49967749	0.85	rs35958120	rs137856	GTEx2015_v6	Whole_Blood	PIM3	1.46656e-09
22	49983919	0.87	rs36138276	rs137856	GTEx2015_v6	Whole_Blood	PIM3	2.68641e-08
22	49976554	0.89	rs36147371	rs137856	GTEx2015_v6	Whole_Blood	PIM3	1.18779e-08
22	49979054	0.91	rs36155743	rs137856	GTEx2015_v6	Whole_Blood	PIM3	6.76601e-09
22	49985971	0.89	rs36168477	rs137856	GTEx2015_v6	Whole_Blood	PIM3	2.42222e-08
22	49983956	0.84	rs36171610	rs137856	GTEx2015_v6	Whole_Blood	PIM3	1.95421e-08
22	49987350	0.91	rs4838881	rs137856	GTEx2015_v6	Whole_Blood	PIM3	5.34857e-08
22	49960271	0.81	rs56150947	rs137856	GTEx2015_v6	Whole_Blood	PIM3	1.64068e-09
22	49997051	0.94	rs5771069	rs137856	GTEx2015_v6	Whole_Blood	PIM3	1.36438e-07
22	50003556	0.97	rs5771192	rs137856	GTEx2015_v6	Whole_Blood	PIM3	4.16244e-08
22	50007275	0.99	rs5771222	rs137856	GTEx2015_v6	Whole_Blood	PIM3	1.4022e-08
22	50013342	0.82	rs713669	rs137856	GTEx2015_v6	Whole_Blood	PIM3	7.28113e-07
22	49988558	0.9	rs137834	rs137862	GTEx2015_v6	Whole_Blood	PIM3	5.53064e-08
22	49989953	0.88	rs137837	rs137862	GTEx2015_v6	Whole_Blood	PIM3	5.02717e-08
22	49990410	0.9	rs137838	rs137862	GTEx2015_v6	Whole_Blood	PIM3	9.06627e-08
22	49992985	0.9	rs137840	rs137862	GTEx2015_v6	Whole_Blood	PIM3	5.8386e-08
22	50001001	0.93	rs137845	rs137862	GTEx2015_v6	Whole_Blood	PIM3	6.79958e-08
22	50001867	0.94	rs137848	rs137862	GTEx2015_v6	Whole_Blood	PIM3	8.1928e-08
22	50005020	0.98	rs137853	rs137862	GTEx2015_v6	Whole_Blood	PIM3	2.57725e-08
22	50005614	0.93	rs137854	rs137862	GTEx2015_v6	Whole_Blood	PIM3	7.45652e-09
22	50005637	0.96	rs137855	rs137862	GTEx2015_v6	Whole_Blood	PIM3	1.62022e-08
22	50006055	0.98	rs137856	rs137862	GTEx2015_v6	Whole_Blood	PIM3	5.41825e-09
22	50006148	0.95	rs137857	rs137862	GTEx2015_v6	Whole_Blood	PIM3	3.01452e-08
22	50007172	0.99	rs137858	rs137862	GTEx2015_v6	Whole_Blood	PIM3	1.35908e-08
22	50007493	0.97	rs137859	rs137862	GTEx2015_v6	Whole_Blood	PIM3	4.29881e-08
22	50008121	1	rs137862	rs137862	GTEx2015_v6	Whole_Blood	PIM3	1.42411e-08
22	50008559	0.99	rs137864	rs137862	GTEx2015_v6	Whole_Blood	PIM3	1.61247e-08
22	49983991	0.87	rs141216971	rs137862	GTEx2015_v6	Whole_Blood	PIM3	2.79553e-08
22	49980567	0.9	rs144554206	rs137862	GTEx2015_v6	Whole_Blood	PIM3	1.89857e-08
22	49980837	0.87	rs145095295	rs137862	GTEx2015_v6	Whole_Blood	PIM3	8.95663e-09
22	49986464	0.87	rs148032669	rs137862	GTEx2015_v6	Whole_Blood	PIM3	2.26368e-08
22	49962626	0.83	rs28645887	rs137862	GTEx2015_v6	Whole_Blood	PIM3	7.02778e-10
22	49962654	0.82	rs28691713	rs137862	GTEx2015_v6	Whole_Blood	PIM3	1.36572e-09
22	49967749	0.84	rs35958120	rs137862	GTEx2015_v6	Whole_Blood	PIM3	1.46656e-09
22	49983919	0.86	rs36138276	rs137862	GTEx2015_v6	Whole_Blood	PIM3	2.68641e-08
22	49976554	0.88	rs36147371	rs137862	GTEx2015_v6	Whole_Blood	PIM3	1.18779e-08
22	49979054	0.89	rs36155743	rs137862	GTEx2015_v6	Whole_Blood	PIM3	6.76601e-09
22	49985971	0.87	rs36168477	rs137862	GTEx2015_v6	Whole_Blood	PIM3	2.42222e-08
22	49983956	0.82	rs36171610	rs137862	GTEx2015_v6	Whole_Blood	PIM3	1.95421e-08
22	49987350	0.89	rs4838881	rs137862	GTEx2015_v6	Whole_Blood	PIM3	5.34857e-08
22	49997051	0.92	rs5771069	rs137862	GTEx2015_v6	Whole_Blood	PIM3	1.36438e-07
22	50003556	0.95	rs5771192	rs137862	GTEx2015_v6	Whole_Blood	PIM3	4.16244e-08
22	50007275	0.99	rs5771222	rs137862	GTEx2015_v6	Whole_Blood	PIM3	1.4022e-08
22	50013342	0.82	rs713669	rs137862	GTEx2015_v6	Whole_Blood	PIM3	7.28113e-07
22	50018362	1	rs137878	rs137878	Westra2013	Whole_Blood	PANX2	0.000453871
22	50019333	0.87	rs137880	rs137878	Westra2013	Whole_Blood	PANX2	0.000919057
10	95606607	0.81	rs1053905	rs1409709	GTEx2015_v6	Artery_Tibial	ALDH18A1	3.02226e-09
10	95608046	0.8	rs10786226	rs1409709	GTEx2015_v6	Artery_Tibial	ALDH18A1	3.74804e-09
10	95608125	1	rs10786227	rs1409709	GTEx2015_v6	Artery_Tibial	ALDH18A1	6.78261e-08
10	95607967	1	rs10882638	rs1409709	GTEx2015_v6	Artery_Tibial	ALDH18A1	6.6777e-08
10	95610182	1	rs10882640	rs1409709	GTEx2015_v6	Artery_Tibial	ALDH18A1	7.32834e-08
10	95612146	1	rs10882641	rs1409709	GTEx2015_v6	Artery_Tibial	ALDH18A1	7.32834e-08
10	95613220	1	rs10882642	rs1409709	GTEx2015_v6	Artery_Tibial	ALDH18A1	7.32834e-08
10	95611560	1	rs11188399	rs1409709	GTEx2015_v6	Artery_Tibial	ALDH18A1	7.32834e-08
10	95607360	0.81	rs12778814	rs1409709	GTEx2015_v6	Artery_Tibial	ALDH18A1	4.38115e-08
10	95607442	0.81	rs12780161	rs1409709	GTEx2015_v6	Artery_Tibial	ALDH18A1	3.09737e-09
10	95612802	1	rs1409709	rs1409709	GTEx2015_v6	Artery_Tibial	ALDH18A1	7.32834e-08
10	95611086	1	rs2296689	rs1409709	GTEx2015_v6	Artery_Tibial	ALDH18A1	7.32834e-08
10	95614209	0.81	rs2296692	rs1409709	GTEx2015_v6	Artery_Tibial	ALDH18A1	4.11396e-09
10	95607470	0.81	rs58419111	rs1409709	GTEx2015_v6	Artery_Tibial	ALDH18A1	3.10573e-09
10	95606989	0.81	rs7099284	rs1409709	GTEx2015_v6	Artery_Tibial	ALDH18A1	3.01173e-09
10	95610440	1	rs943342	rs1409709	GTEx2015_v6	Artery_Tibial	ALDH18A1	7.32834e-08
10	95610486	1	rs943343	rs1409709	GTEx2015_v6	Artery_Tibial	ALDH18A1	7.32834e-08
2	2738857	0.83	rs2122728	rs1451196	Ramasamy2014	Brain_aveALL	TTC15 LOC100288893
17	34960632	1	rs1482103	rs1482103	GTEx2015_v6	Adipose_Subcutaneous	LIG3	6.82999e-08
17	34933919	0.92	rs8073366	rs1482103	GTEx2015_v6	Adipose_Subcutaneous	LIG3	1.23068e-07
17	34962918	1	rs8249	rs1482103	GTEx2015_v6	Adipose_Subcutaneous	LIG3	5.06751e-08
17	34961344	0.99	rs9635769	rs1482103	GTEx2015_v6	Adipose_Subcutaneous	LIG3	6.17817e-08
6	127529821	1	rs1512454	rs1512454	GTEx2015_v6	Testis	C6orf58	1.85016e-09
6	127520910	0.8	rs1533186	rs1512454	GTEx2015_v6	Testis	C6orf58	1.67902e-14
6	127521919	0.89	rs1949173	rs1512454	GTEx2015_v6	Testis	C6orf58	1.25235e-10
6	127530938	0.8	rs2875983	rs1512454	GTEx2015_v6	Testis	C6orf58	1.70807e-14
6	127528067	0.93	rs34758450	rs1512454	Lappalainen2013	Lymphoblastoid_EUR_exonlevel	ENSG00000189367	1.11607e-05
6	127536607	0.8	rs4897215	rs1512454	GTEx2015_v6	Testis	C6orf58	2.83852e-13
6	127530425	0.8	rs6569494	rs1512454	GTEx2015_v6	Testis	C6orf58	1.70119e-14
6	127535627	0.8	rs6569495	rs1512454	GTEx2015_v6	Testis	C6orf58	1.78994e-14
6	127537316	0.8	rs6909510	rs1512454	GTEx2015_v6	Testis	C6orf58	6.86381e-14
6	127521166	0.94	rs6919416	rs1512454	GTEx2015_v6	Testis	C6orf58	1.00299e-10
6	127539254	0.8	rs6921497	rs1512454	GTEx2015_v6	Testis	C6orf58	1.801e-14
6	127527734	0.94	rs6929441	rs1512454	GTEx2015_v6	Testis	C6orf58	1.13137e-10
6	127530953	0.8	rs7743300	rs1512454	GTEx2015_v6	Testis	C6orf58	3.65444e-14
6	127526213	0.95	rs7754603	rs1512454	GTEx2015_v6	Testis	C6orf58	1.13137e-10
6	127522148	0.8	rs7761797	rs1512454	GTEx2015_v6	Testis	C6orf58	1.70119e-14
6	127528146	1	rs7765261	rs1512454	GTEx2015_v6	Testis	C6orf58	1.84279e-09
6	127522728	0.8	rs7766541	rs1512454	GTEx2015_v6	Testis	C6orf58	6.4686e-14
6	127525170	0.8	rs9385431	rs1512454	GTEx2015_v6	Testis	C6orf58	1.70119e-14
6	127523195	0.95	rs9388583	rs1512454	GTEx2015_v6	Testis	C6orf58	1.13137e-10
3	44914038	0.97	rs1007	rs1533677	GTEx2015_v6	Adipose_Subcutaneous	KIAA1143	1.5095e-05
3	44935466	0.94	rs12636290	rs1533677	GTEx2015_v6	Nerve_Tibial	CLEC3B	8.06941e-06
3	44960851	1	rs1401928	rs1533677	GTEx2015_v6	Nerve_Tibial	CLEC3B	4.13309e-06
3	44907847	0.91	rs1464296	rs1533677	GTEx2015_v6	Esophagus_Mucosa	ZDHHC3	1.98124e-05
3	44965048	1	rs1467255	rs1533677	GTEx2015_v6	Nerve_Tibial	CLEC3B	4.10996e-06
3	44910915	0.92	rs1520082	rs1533677	GTEx2015_v6	Nerve_Tibial	CLEC3B	8.64383e-06
3	44971290	1	rs1533677	rs1533677	GTEx2015_v6	Esophagus_Mucosa	ZDHHC3	8.17654e-06
3	44922993	0.96	rs1979946	rs1533677	GTEx2015_v6	Nerve_Tibial	CLEC3B	2.12929e-06
3	44934436	0.86	rs200554276	rs1533677	GTEx2015_v6	Nerve_Tibial	CLEC3B	2.61312e-05
3	44908574	0.89	rs202123195	rs1533677	GTEx2015_v6	Esophagus_Mucosa	ZDHHC3	1.2893e-05
3	44908757	0.91	rs2089340	rs1533677	GTEx2015_v6	Nerve_Tibial	CLEC3B	8.59819e-06
3	44910551	0.97	rs2242476	rs1533677	GTEx2015_v6	Esophagus_Mucosa	ZDHHC3	8.38478e-06
3	44924758	0.97	rs2279909	rs1533677	GTEx2015_v6	Esophagus_Mucosa	ZDHHC3	8.03948e-06
3	44922475	0.91	rs2372849	rs1533677	GTEx2015_v6	Esophagus_Mucosa	ZDHHC3	1.24491e-05
3	44906987	0.92	rs3749195	rs1533677	GTEx2015_v6	Nerve_Tibial	CLEC3B	8.62637e-06
3	44907561	0.97	rs3828354	rs1533677	GTEx2015_v6	Esophagus_Mucosa	ZDHHC3	8.38558e-06
3	44907278	0.92	rs4622937	rs1533677	GTEx2015_v6	Esophagus_Mucosa	ZDHHC3	1.97573e-05
3	44909008	0.92	rs4682759	rs1533677	GTEx2015_v6	Nerve_Tibial	CLEC3B	8.63889e-06
3	44909403	0.97	rs4683009	rs1533677	GTEx2015_v6	Esophagus_Mucosa	ZDHHC3	8.38478e-06
3	44909682	0.92	rs4683010	rs1533677	GTEx2015_v6	Nerve_Tibial	CLEC3B	8.63889e-06
3	44928229	0.92	rs4683011	rs1533677	GTEx2015_v6	Esophagus_Mucosa	ZDHHC3	1.93878e-05
3	44942811	1	rs4683012	rs1533677	GTEx2015_v6	Adipose_Subcutaneous	KIAA1143	1.79992e-05
3	44948643	0.95	rs4683013	rs1533677	GTEx2015_v6	Esophagus_Mucosa	ZDHHC3	1.97573e-05
3	44921234	0.95	rs5848719	rs1533677	GTEx2015_v6	Nerve_Tibial	CLEC3B	3.0868e-06
3	44909942	0.92	rs6441872	rs1533677	GTEx2015_v6	Nerve_Tibial	CLEC3B	8.63889e-06
3	44915368	0.97	rs6622	rs1533677	GTEx2015_v6	Adipose_Subcutaneous	KIAA1143	1.5095e-05
3	44962309	1	rs6764811	rs1533677	GTEx2015_v6	Nerve_Tibial	CLEC3B	4.11996e-06
3	44906142	0.92	rs6766025	rs1533677	GTEx2015_v6	Nerve_Tibial	CLEC3B	8.55806e-06
3	44911450	0.92	rs6777798	rs1533677	GTEx2015_v6	Nerve_Tibial	CLEC3B	8.65211e-06
3	44951203	1	rs6781154	rs1533677	GTEx2015_v6	Esophagus_Mucosa	ZDHHC3	8.20405e-06
3	44966806	1	rs6781650	rs1533677	GTEx2015_v6	Adipose_Subcutaneous	KIAA1143	1.80772e-05
3	44966965	1	rs6784217	rs1533677	GTEx2015_v6	Adipose_Subcutaneous	KIAA1143	2.11725e-05
3	44912989	0.92	rs6784318	rs1533677	GTEx2015_v6	Esophagus_Mucosa	ZDHHC3	1.67284e-05
3	44948108	1	rs6785961	rs1533677	GTEx2015_v6	Adipose_Subcutaneous	KIAA1143	1.79992e-05
3	44944337	0.97	rs6787980	rs1533677	GTEx2015_v6	Esophagus_Mucosa	ZDHHC3	1.7103e-05
3	44919069	0.97	rs6789458	rs1533677	GTEx2015_v6	Adipose_Subcutaneous	KIAA1143	1.5095e-05
3	44906062	0.92	rs6789626	rs1533677	GTEx2015_v6	Nerve_Tibial	CLEC3B	8.5519e-06
3	44943912	0.99	rs6790296	rs1533677	GTEx2015_v6	Adipose_Subcutaneous	KIAA1143	1.96543e-05
3	44946652	1	rs6806025	rs1533677	GTEx2015_v6	Nerve_Tibial	CLEC3B	3.56773e-06
3	44917281	0.92	rs7644978	rs1533677	GTEx2015_v6	Nerve_Tibial	CLEC3B	1.13939e-05
3	44949049	0.95	rs9810708	rs1533677	GTEx2015_v6	Nerve_Tibial	CLEC3B	8.89745e-06
3	44948979	0.95	rs9810846	rs1533677	GTEx2015_v6	Nerve_Tibial	CLEC3B	9.30485e-06
3	44949308	1	rs9811059	rs1533677	GTEx2015_v6	Adipose_Subcutaneous	KIAA1143	2.1098e-05
3	44911834	0.97	rs9823957	rs1533677	GTEx2015_v6	Adipose_Subcutaneous	KIAA1143	1.79992e-05
3	44905753	0.92	rs9829341	rs1533677	GTEx2015_v6	Esophagus_Mucosa	ZDHHC3	1.76334e-05
3	44964878	1	rs9835356	rs1533677	GTEx2015_v6	Nerve_Tibial	CLEC3B	4.10996e-06
3	44964966	0.99	rs9839155	rs1533677	GTEx2015_v6	Adipose_Subcutaneous	KIAA1143	1.48801e-05
3	44907098	0.92	rs9876921	rs1533677	GTEx2015_v6	Esophagus_Mucosa	ZDHHC3	1.97573e-05
3	44942447	0.95	rs9877753	rs1533677	GTEx2015_v6	Esophagus_Mucosa	ZDHHC3	1.97573e-05
5	103032323	0.97	rs1011453	rs154258	GTEx2015_v6	Adipose_Subcutaneous	EIF3KP1	3.07303e-20
5	103032551	0.92	rs1011454	rs154258	GTEx2015_v6	Adipose_Subcutaneous	EIF3KP1	6.98844e-18
5	103053768	0.9	rs10434791	rs154258	GTEx2015_v6	Adipose_Subcutaneous	EIF3KP1	1.44667e-19
5	103053898	0.95	rs10434792	rs154258	GTEx2015_v6	Adipose_Subcutaneous	EIF3KP1	2.7935e-20
5	103054111	0.95	rs10434793	rs154258	GTEx2015_v6	Adipose_Subcutaneous	EIF3KP1	2.7935e-20
5	102983270	0.85	rs10463554	rs154258	GTEx2015_v6	Adipose_Subcutaneous	EIF3KP1	4.12491e-16
5	102983333	0.85	rs10463555	rs154258	GTEx2015_v6	Adipose_Subcutaneous	EIF3KP1	1.64414e-16
5	102981714	0.9	rs10463990	rs154258	GTEx2015_v6	Adipose_Subcutaneous	EIF3KP1	3.47501e-18
5	102965664	0.82	rs10515337	rs154258	GTEx2015_v6	Adipose_Subcutaneous	EIF3KP1	1.73729e-17
5	102966915	0.8	rs10515339	rs154258	GTEx2015_v6	Adipose_Subcutaneous	EIF3KP1	2.70106e-16
5	102981413	0.9	rs10515341	rs154258	GTEx2015_v6	Adipose_Subcutaneous	EIF3KP1	3.65217e-18
5	103098335	0.8	rs10650432	rs154258	Lappalainen2013	Lymphoblastoid_EUR_exonlevel	ENSG00000145725	3.65519e-10
5	102971151	0.85	rs111974604	rs154258	GTEx2015_v6	Adipose_Subcutaneous	EIF3KP1	1.2079e-15
5	102988062	0.86	rs11242483	rs154258	GTEx2015_v6	Adipose_Subcutaneous	EIF3KP1	1.1791e-16
5	103046172	0.91	rs11242484	rs154258	GTEx2015_v6	Adipose_Subcutaneous	EIF3KP1	1.47369e-19
5	103046330	0.91	rs11242485	rs154258	GTEx2015_v6	Adipose_Subcutaneous	EIF3KP1	1.47369e-19
5	102994552	0.86	rs11949145	rs154258	GTEx2015_v6	Adipose_Subcutaneous	EIF3KP1	9.29717e-18
5	103020094	0.96	rs11951374	rs154258	GTEx2015_v6	Adipose_Subcutaneous	EIF3KP1	1.6824e-20
5	102990992	0.86	rs11955683	rs154258	GTEx2015_v6	Adipose_Subcutaneous	EIF3KP1	1.36693e-17
5	103027357	0.97	rs11958562	rs154258	GTEx2015_v6	Adipose_Subcutaneous	EIF3KP1	6.45792e-18
5	103044736	0.91	rs12054848	rs154258	GTEx2015_v6	Adipose_Subcutaneous	EIF3KP1	1.47369e-19
5	103044553	0.91	rs12055075	rs154258	GTEx2015_v6	Adipose_Subcutaneous	EIF3KP1	1.47369e-19
5	103055761	0.86	rs12109192	rs154258	GTEx2015_v6	Adipose_Subcutaneous	EIF3KP1	5.83505e-21
5	103057408	0.94	rs12109860	rs154258	GTEx2015_v6	Adipose_Subcutaneous	EIF3KP1	2.7935e-20
5	103055480	0.84	rs12110003	rs154258	GTEx2015_v6	Adipose_Subcutaneous	EIF3KP1	5.59997e-18
5	103055807	0.94	rs12110015	rs154258	GTEx2015_v6	Adipose_Subcutaneous	EIF3KP1	1.71177e-20
5	103057476	0.93	rs12110235	rs154258	GTEx2015_v6	Adipose_Subcutaneous	EIF3KP1	7.80525e-20
5	102970618	0.9	rs12652973	rs154258	GTEx2015_v6	Adipose_Subcutaneous	EIF3KP1	3.7008e-18
5	103043715	0.93	rs12655592	rs154258	GTEx2015_v6	Adipose_Subcutaneous	EIF3KP1	1.47499e-19
5	102990174	0.86	rs12656131	rs154258	GTEx2015_v6	Adipose_Subcutaneous	EIF3KP1	7.88959e-19
5	103000867	0.86	rs12659870	rs154258	GTEx2015_v6	Adipose_Subcutaneous	EIF3KP1	3.53785e-18
5	103003518	0.91	rs13340345	rs154258	GTEx2015_v6	Adipose_Subcutaneous	EIF3KP1	3.50218e-20
5	103003406	0.91	rs13340364	rs154258	GTEx2015_v6	Adipose_Subcutaneous	EIF3KP1	1.73266e-20
5	103208029	0.83	rs139595058	rs154258	Lappalainen2013	Lymphoblastoid_EUR_exonlevel	ENSG00000145725	9.79086e-12
		0.88	rs140343043	rs154258	Lappalainen2013	Lymphoblastoid_EUR_exonlevel	ENSG00000145725	1.49444e-10
5	103006372	0.9	rs141766793	rs154258	GTEx2015_v6	Adipose_Subcutaneous	EIF3KP1	4.25008e-20
5	103204830	0.83	rs144628204	rs154258	Lappalainen2013	Lymphoblastoid_EUR_exonlevel	ENSG00000145725	1.93119e-11
5	103143800	0.83	rs145891864	rs154258	GTEx2015_v6	Adipose_Subcutaneous	EIF3KP1	1.65451e-18
5	103057870	0.89	rs146374490	rs154258	Lappalainen2013	Lymphoblastoid_EUR_exonlevel	ENSG00000145725	2.43405e-10
5	103049923	0.94	rs146981893	rs154258	GTEx2015_v6	Adipose_Subcutaneous	EIF3KP1	2.01889e-20
5	103083575	0.91	rs149549140	rs154258	Lappalainen2013	Lymphoblastoid_EUR_exonlevel	ENSG00000145725	5.78102e-11
5	103196218	0.82	rs152123	rs154258	GTEx2015_v6	Adipose_Subcutaneous	EIF3KP1	2.44615e-19
5	103176745	0.84	rs152134	rs154258	GTEx2015_v6	Adipose_Subcutaneous	EIF3KP1	2.44615e-19
5	103027919	1	rs154258	rs154258	GTEx2015_v6	Adipose_Subcutaneous	EIF3KP1	2.70185e-21
5	103163177	0.8	rs154355	rs154258	GTEx2015_v6	Adipose_Subcutaneous	EIF3KP1	2.64221e-16
5	103071140	0.89	rs154369	rs154258	GTEx2015_v6	Adipose_Subcutaneous	EIF3KP1	2.19454e-20
5	103002036	0.86	rs1552916	rs154258	GTEx2015_v6	Adipose_Subcutaneous	EIF3KP1	1.74044e-17
5	103075062	0.92	rs158244	rs154258	GTEx2015_v6	Adipose_Subcutaneous	EIF3KP1	1.40169e-20
5	103073801	0.89	rs158245	rs154258	GTEx2015_v6	Adipose_Subcutaneous	EIF3KP1	2.19486e-20
5	103073145	0.89	rs158246	rs154258	GTEx2015_v6	Adipose_Subcutaneous	EIF3KP1	2.19486e-20
5	103072899	0.86	rs158247	rs154258	GTEx2015_v6	Adipose_Subcutaneous	EIF3KP1	1.02271e-17
5	103072788	0.88	rs158248	rs154258	GTEx2015_v6	Adipose_Subcutaneous	EIF3KP1	2.18311e-20
5	103071075	0.88	rs158250	rs154258	GTEx2015_v6	Adipose_Subcutaneous	EIF3KP1	6.98844e-18
5	103070546	0.89	rs158252	rs154258	GTEx2015_v6	Adipose_Subcutaneous	EIF3KP1	2.19454e-20
5	103069502	0.89	rs158253	rs154258	GTEx2015_v6	Adipose_Subcutaneous	EIF3KP1	2.19423e-20
5	103059179	0.89	rs158254	rs154258	GTEx2015_v6	Adipose_Subcutaneous	EIF3KP1	2.19063e-20
5	103075685	0.92	rs158395	rs154258	GTEx2015_v6	Adipose_Subcutaneous	EIF3KP1	2.80172e-20
5	103076015	0.87	rs158396	rs154258	GTEx2015_v6	Adipose_Subcutaneous	EIF3KP1	6.98844e-18
5	103076497	0.88	rs158397	rs154258	GTEx2015_v6	Adipose_Subcutaneous	EIF3KP1	2.19518e-20
5	103076511	0.92	rs158398	rs154258	GTEx2015_v6	Adipose_Subcutaneous	EIF3KP1	2.80172e-20
5	103077564	0.88	rs158399	rs154258	GTEx2015_v6	Adipose_Subcutaneous	EIF3KP1	2.19551e-20
5	103077628	0.92	rs158400	rs154258	GTEx2015_v6	Adipose_Subcutaneous	EIF3KP1	2.80229e-20
5	103079764	0.87	rs158401	rs154258	GTEx2015_v6	Adipose_Subcutaneous	EIF3KP1	8.19376e-18
5	103079821	0.92	rs158402	rs154258	GTEx2015_v6	Adipose_Subcutaneous	EIF3KP1	1.71462e-18
5	103080064	0.87	rs158403	rs154258	GTEx2015_v6	Adipose_Subcutaneous	EIF3KP1	2.17748e-20
5	103080206	0.88	rs158404	rs154258	GTEx2015_v6	Adipose_Subcutaneous	EIF3KP1	2.19583e-20
5	103071670	0.88	rs158408	rs154258	GTEx2015_v6	Adipose_Subcutaneous	EIF3KP1	1.32562e-16
5	102999018	0.86	rs1593842	rs154258	GTEx2015_v6	Adipose_Subcutaneous	EIF3KP1	5.77275e-18
5	103043164	0.93	rs1595553	rs154258	GTEx2015_v6	Adipose_Subcutaneous	EIF3KP1	1.46432e-19
		0.84	rs1610956	rs154258	Lappalainen2013	Lymphoblastoid_EUR_exonlevel	ENSG00000145725	2.1496e-11
5	102969361	0.84	rs17154889	rs154258	GTEx2015_v6	Adipose_Subcutaneous	EIF3KP1	1.93084e-16
5	102980902	0.85	rs17154893	rs154258	GTEx2015_v6	Adipose_Subcutaneous	EIF3KP1	2.5087e-16
5	102992786	0.87	rs17154913	rs154258	GTEx2015_v6	Adipose_Subcutaneous	EIF3KP1	1.05867e-18
5	103017014	0.96	rs17154942	rs154258	GTEx2015_v6	Adipose_Subcutaneous	EIF3KP1	2.87015e-21
5	103019557	0.89	rs17154953	rs154258	GTEx2015_v6	Adipose_Subcutaneous	EIF3KP1	1.26246e-16
5	103020587	0.91	rs17154959	rs154258	GTEx2015_v6	Adipose_Subcutaneous	EIF3KP1	3.77523e-20
5	103023862	0.97	rs17154965	rs154258	GTEx2015_v6	Adipose_Subcutaneous	EIF3KP1	8.72246e-21
5	103038440	0.97	rs17155009	rs154258	GTEx2015_v6	Adipose_Subcutaneous	EIF3KP1	3.07028e-20
5	103010212	0.96	rs1826673	rs154258	GTEx2015_v6	Adipose_Subcutaneous	EIF3KP1	8.44184e-21
5	103050282	0.94	rs183707719	rs154258	GTEx2015_v6	Adipose_Subcutaneous	EIF3KP1	3.97292e-20
5	103172108	0.84	rs183752	rs154258	GTEx2015_v6	Adipose_Subcutaneous	EIF3KP1	1.64574e-18
5	103084315	0.87	rs185387	rs154258	GTEx2015_v6	Adipose_Subcutaneous	EIF3KP1	6.98844e-18
5	103177102	0.8	rs187427	rs154258	GTEx2015_v6	Adipose_Subcutaneous	EIF3KP1	1.63092e-16
5	102958149	0.83	rs1898672	rs154258	GTEx2015_v6	Adipose_Subcutaneous	EIF3KP1	1.36733e-16
5	103177151	0.84	rs199802089	rs154258	GTEx2015_v6	Adipose_Subcutaneous	EIF3KP1	1.63783e-18
5	103033619	0.84	rs201934119	rs154258	GTEx2015_v6	Adipose_Subcutaneous	EIF3KP1	3.59539e-18
5	103009842	0.96	rs2230457	rs154258	GTEx2015_v6	Adipose_Subcutaneous	EIF3KP1	5.85329e-21
5	103018104	0.96	rs2288389	rs154258	GTEx2015_v6	Adipose_Subcutaneous	EIF3KP1	5.93773e-21
5	102976834	0.85	rs2303653	rs154258	GTEx2015_v6	Adipose_Subcutaneous	EIF3KP1	2.88605e-17
5	103198928	0.83	rs246900	rs154258	GTEx2015_v6	Adipose_Subcutaneous	EIF3KP1	2.44615e-19
5	103222343	0.82	rs246915	rs154258	GTEx2015_v6	Adipose_Subcutaneous	EIF3KP1	3.55948e-19
5	103221814	0.82	rs246916	rs154258	GTEx2015_v6	Adipose_Subcutaneous	EIF3KP1	1.64574e-18
5	103131563	0.82	rs257294	rs154258	GTEx2015_v6	Adipose_Subcutaneous	EIF3KP1	1.51266e-16
5	103080426	0.92	rs257302	rs154258	GTEx2015_v6	Adipose_Subcutaneous	EIF3KP1	2.80287e-20
5	103081023	0.92	rs257303	rs154258	GTEx2015_v6	Adipose_Subcutaneous	EIF3KP1	2.80287e-20
5	103081114	0.87	rs257304	rs154258	GTEx2015_v6	Adipose_Subcutaneous	EIF3KP1	8.19376e-18
5	103081533	0.88	rs257305	rs154258	GTEx2015_v6	Adipose_Subcutaneous	EIF3KP1	2.19583e-20
5	103081770	0.86	rs257306	rs154258	GTEx2015_v6	Adipose_Subcutaneous	EIF3KP1	6.70269e-21
5	103081805	0.86	rs257307	rs154258	GTEx2015_v6	Adipose_Subcutaneous	EIF3KP1	2.24953e-20
5	103082557	0.88	rs257308	rs154258	GTEx2015_v6	Adipose_Subcutaneous	EIF3KP1	2.19616e-20
5	103083149	0.92	rs257310	rs154258	GTEx2015_v6	Adipose_Subcutaneous	EIF3KP1	1.40169e-20
5	103083394	0.88	rs257311	rs154258	GTEx2015_v6	Adipose_Subcutaneous	EIF3KP1	2.19616e-20
5	103083923	0.87	rs257312	rs154258	GTEx2015_v6	Adipose_Subcutaneous	EIF3KP1	8.19376e-18
5	103084943	0.87	rs257313	rs154258	GTEx2015_v6	Adipose_Subcutaneous	EIF3KP1	8.15361e-18
5	103085391	0.88	rs257314	rs154258	GTEx2015_v6	Adipose_Subcutaneous	EIF3KP1	2.19649e-20
5	103085725	0.87	rs257315	rs154258	GTEx2015_v6	Adipose_Subcutaneous	EIF3KP1	6.94374e-18
5	103086739	0.88	rs257316	rs154258	GTEx2015_v6	Adipose_Subcutaneous	EIF3KP1	8.51196e-20
5	103086881	0.87	rs257317	rs154258	GTEx2015_v6	Adipose_Subcutaneous	EIF3KP1	1.31659e-16
5	103109766	0.83	rs257318	rs154258	GTEx2015_v6	Adipose_Subcutaneous	EIF3KP1	4.07151e-16
5	103110123	0.84	rs257319	rs154258	GTEx2015_v6	Adipose_Subcutaneous	EIF3KP1	1.65687e-19
5	103110758	0.88	rs257320	rs154258	GTEx2015_v6	Adipose_Subcutaneous	EIF3KP1	2.31618e-19
5	103218399	0.83	rs26255	rs154258	GTEx2015_v6	Adipose_Subcutaneous	EIF3KP1	1.63912e-18
5	103214830	0.83	rs26257	rs154258	GTEx2015_v6	Adipose_Subcutaneous	EIF3KP1	2.4357e-19
5	103214020	0.83	rs26258	rs154258	GTEx2015_v6	Adipose_Subcutaneous	EIF3KP1	2.43633e-19
5	103211601	0.82	rs26259	rs154258	GTEx2015_v6	Adipose_Subcutaneous	EIF3KP1	3.41384e-19
5	103031079	0.94	rs26427	rs154258	GTEx2015_v6	Adipose_Subcutaneous	EIF3KP1	7.38719e-19
5	103030780	0.95	rs26428	rs154258	GTEx2015_v6	Adipose_Subcutaneous	EIF3KP1	3.44774e-18
5	103030349	0.94	rs26429	rs154258	GTEx2015_v6	Adipose_Subcutaneous	EIF3KP1	7.38833e-19
5	103030228	0.94	rs26430	rs154258	GTEx2015_v6	Adipose_Subcutaneous	EIF3KP1	7.39088e-19
5	103030090	1	rs26431	rs154258	GTEx2015_v6	Adipose_Subcutaneous	EIF3KP1	2.70093e-21
5	103030006	0.94	rs26432	rs154258	GTEx2015_v6	Adipose_Subcutaneous	EIF3KP1	2.56829e-18
5	103028154	0.94	rs26433	rs154258	GTEx2015_v6	Adipose_Subcutaneous	EIF3KP1	1.60342e-17
5	103027698	1	rs26434	rs154258	GTEx2015_v6	Adipose_Subcutaneous	EIF3KP1	2.62297e-21
5	103120550	0.87	rs26523	rs154258	GTEx2015_v6	Adipose_Subcutaneous	EIF3KP1	2.44615e-19
5	103120600	0.82	rs26524	rs154258	GTEx2015_v6	Adipose_Subcutaneous	EIF3KP1	5.84982e-16
5	103129219	0.86	rs26525	rs154258	GTEx2015_v6	Adipose_Subcutaneous	EIF3KP1	4.77924e-19
5	103194018	0.82	rs26818	rs154258	GTEx2015_v6	Adipose_Subcutaneous	EIF3KP1	2.45228e-19
5	103193700	0.82	rs26819	rs154258	GTEx2015_v6	Adipose_Subcutaneous	EIF3KP1	2.45228e-19
5	103192391	0.83	rs26820	rs154258	GTEx2015_v6	Adipose_Subcutaneous	EIF3KP1	2.44615e-19
5	103184699	0.8	rs26821	rs154258	GTEx2015_v6	Adipose_Subcutaneous	EIF3KP1	2.62987e-16
5	103213266	0.82	rs27361	rs154258	GTEx2015_v6	Adipose_Subcutaneous	EIF3KP1	2.08727e-19
5	103190474	0.83	rs27698	rs154258	GTEx2015_v6	Adipose_Subcutaneous	EIF3KP1	1.64574e-18
5	103152867	0.84	rs27896	rs154258	GTEx2015_v6	Adipose_Subcutaneous	EIF3KP1	2.44615e-19
5	103151019	0.8	rs27970	rs154258	GTEx2015_v6	Adipose_Subcutaneous	EIF3KP1	9.77808e-16
5	103128663	0.86	rs28022	rs154258	GTEx2015_v6	Adipose_Subcutaneous	EIF3KP1	2.42494e-19
5	103201678	0.83	rs28025	rs154258	GTEx2015_v6	Adipose_Subcutaneous	EIF3KP1	1.64574e-18
5	103208177	0.82	rs28061	rs154258	GTEx2015_v6	Adipose_Subcutaneous	EIF3KP1	2.15421e-16
5	103204500	0.83	rs28062	rs154258	GTEx2015_v6	Adipose_Subcutaneous	EIF3KP1	1.64574e-18
5	103105778	0.84	rs28301	rs154258	GTEx2015_v6	Adipose_Subcutaneous	EIF3KP1	5.07483e-17
5	103143446	0.81	rs32840	rs154258	GTEx2015_v6	Adipose_Subcutaneous	EIF3KP1	2.98144e-16
5	103142298	0.8	rs32842	rs154258	GTEx2015_v6	Adipose_Subcutaneous	EIF3KP1	1.05388e-16
5	103142211	0.83	rs32843	rs154258	GTEx2015_v6	Adipose_Subcutaneous	EIF3KP1	7.89736e-16
5	103141897	0.84	rs32844	rs154258	GTEx2015_v6	Adipose_Subcutaneous	EIF3KP1	1.92375e-18
5	103140794	0.8	rs32845	rs154258	GTEx2015_v6	Adipose_Subcutaneous	EIF3KP1	1.96405e-16
5	103137457	0.86	rs32847	rs154258	GTEx2015_v6	Adipose_Subcutaneous	EIF3KP1	1.61756e-18
5	103134339	0.86	rs32849	rs154258	GTEx2015_v6	Adipose_Subcutaneous	EIF3KP1	1.46281e-18
5	103134325	0.81	rs32850	rs154258	GTEx2015_v6	Adipose_Subcutaneous	EIF3KP1	7.33696e-16
5	103132967	0.86	rs32851	rs154258	GTEx2015_v6	Adipose_Subcutaneous	EIF3KP1	4.27813e-19
5	103068590	0.89	rs34373	rs154258	GTEx2015_v6	Adipose_Subcutaneous	EIF3KP1	2.94069e-20
5	103065419	0.89	rs34375	rs154258	GTEx2015_v6	Adipose_Subcutaneous	EIF3KP1	2.19091e-20
5	103065409	0.89	rs34376	rs154258	GTEx2015_v6	Adipose_Subcutaneous	EIF3KP1	2.19091e-20
5	103064852	0.94	rs34377	rs154258	GTEx2015_v6	Adipose_Subcutaneous	EIF3KP1	2.7935e-20
5	103064805	0.89	rs34378	rs154258	GTEx2015_v6	Adipose_Subcutaneous	EIF3KP1	2.19063e-20
5	103062994	0.94	rs34379	rs154258	GTEx2015_v6	Adipose_Subcutaneous	EIF3KP1	2.7935e-20
5	103061245	0.89	rs34380	rs154258	GTEx2015_v6	Adipose_Subcutaneous	EIF3KP1	1.47163e-19
5	103060852	0.89	rs34381	rs154258	GTEx2015_v6	Adipose_Subcutaneous	EIF3KP1	2.19063e-20
5	103060521	0.89	rs34382	rs154258	GTEx2015_v6	Adipose_Subcutaneous	EIF3KP1	1.47163e-19
5	103171160	0.84	rs34765	rs154258	GTEx2015_v6	Adipose_Subcutaneous	EIF3KP1	1.64574e-18
5	103175219	0.84	rs34766	rs154258	GTEx2015_v6	Adipose_Subcutaneous	EIF3KP1	1.64574e-18
5	103153807	0.84	rs34767	rs154258	GTEx2015_v6	Adipose_Subcutaneous	EIF3KP1	2.44615e-19
5	103155798	0.84	rs34768	rs154258	GTEx2015_v6	Adipose_Subcutaneous	EIF3KP1	2.44615e-19
5	103111523	0.82	rs34769	rs154258	GTEx2015_v6	Adipose_Subcutaneous	EIF3KP1	2.12053e-19
5	103111942	0.86	rs34770	rs154258	GTEx2015_v6	Adipose_Subcutaneous	EIF3KP1	1.38108e-19
5	103114713	0.82	rs34771	rs154258	GTEx2015_v6	Adipose_Subcutaneous	EIF3KP1	6.73081e-16
5	103114808	0.82	rs34772	rs154258	GTEx2015_v6	Adipose_Subcutaneous	EIF3KP1	3.92052e-19
5	103115116	0.82	rs34774	rs154258	GTEx2015_v6	Adipose_Subcutaneous	EIF3KP1	1.62781e-16
5	103115572	0.82	rs34775	rs154258	GTEx2015_v6	Adipose_Subcutaneous	EIF3KP1	3.99998e-19
5	103116090	0.82	rs34776	rs154258	GTEx2015_v6	Adipose_Subcutaneous	EIF3KP1	4.10366e-19
5	103116554	0.8	rs34777	rs154258	GTEx2015_v6	Adipose_Subcutaneous	EIF3KP1	6.1097e-16
5	103116852	0.82	rs34778	rs154258	GTEx2015_v6	Adipose_Subcutaneous	EIF3KP1	1.06957e-15
5	103117064	0.87	rs34779	rs154258	GTEx2015_v6	Adipose_Subcutaneous	EIF3KP1	4.81868e-19
5	103117853	0.87	rs34780	rs154258	GTEx2015_v6	Adipose_Subcutaneous	EIF3KP1	4.81868e-19
5	103118735	0.87	rs34781	rs154258	GTEx2015_v6	Adipose_Subcutaneous	EIF3KP1	4.86796e-19
5	103121337	0.86	rs34783	rs154258	GTEx2015_v6	Adipose_Subcutaneous	EIF3KP1	2.41545e-19
5	103121626	0.86	rs34784	rs154258	GTEx2015_v6	Adipose_Subcutaneous	EIF3KP1	1.62729e-18
5	103122399	0.86	rs34785	rs154258	GTEx2015_v6	Adipose_Subcutaneous	EIF3KP1	4.76511e-19
5	103122409	0.86	rs34786	rs154258	GTEx2015_v6	Adipose_Subcutaneous	EIF3KP1	4.76511e-19
5	103123199	0.86	rs34787	rs154258	GTEx2015_v6	Adipose_Subcutaneous	EIF3KP1	4.76863e-19
5	103124072	0.86	rs34788	rs154258	GTEx2015_v6	Adipose_Subcutaneous	EIF3KP1	4.76863e-19
5	103125035	0.86	rs34789	rs154258	GTEx2015_v6	Adipose_Subcutaneous	EIF3KP1	4.77216e-19
5	103126400	0.86	rs34791	rs154258	GTEx2015_v6	Adipose_Subcutaneous	EIF3KP1	4.5697e-19
5	103087664	0.91	rs34794	rs154258	GTEx2015_v6	Adipose_Subcutaneous	EIF3KP1	2.81013e-20
5	103088716	0.88	rs34795	rs154258	GTEx2015_v6	Adipose_Subcutaneous	EIF3KP1	2.19063e-20
5	103088725	0.88	rs34796	rs154258	GTEx2015_v6	Adipose_Subcutaneous	EIF3KP1	2.12369e-20
5	103090023	0.9	rs34797	rs154258	GTEx2015_v6	Adipose_Subcutaneous	EIF3KP1	2.7935e-20
5	103090047	0.85	rs34798	rs154258	GTEx2015_v6	Adipose_Subcutaneous	EIF3KP1	2.19063e-20
5	103090498	0.85	rs34799	rs154258	GTEx2015_v6	Adipose_Subcutaneous	EIF3KP1	2.1856e-20
5	103090799	0.85	rs34800	rs154258	GTEx2015_v6	Adipose_Subcutaneous	EIF3KP1	2.1856e-20
5	103090809	0.9	rs34801	rs154258	GTEx2015_v6	Adipose_Subcutaneous	EIF3KP1	2.78677e-20
5	103091301	0.85	rs34802	rs154258	GTEx2015_v6	Adipose_Subcutaneous	EIF3KP1	2.17612e-20
5	103091609	0.9	rs34803	rs154258	GTEx2015_v6	Adipose_Subcutaneous	EIF3KP1	2.7935e-20
5	103092535	0.82	rs34804	rs154258	GTEx2015_v6	Adipose_Subcutaneous	EIF3KP1	6.87784e-20
5	103092608	0.85	rs34805	rs154258	GTEx2015_v6	Adipose_Subcutaneous	EIF3KP1	2.19063e-20
5	103092733	0.85	rs34806	rs154258	GTEx2015_v6	Adipose_Subcutaneous	EIF3KP1	6.34622e-18
5	103092818	0.9	rs34807	rs154258	GTEx2015_v6	Adipose_Subcutaneous	EIF3KP1	1.03964e-19
5	103093484	0.9	rs34808	rs154258	GTEx2015_v6	Adipose_Subcutaneous	EIF3KP1	1.40169e-20
5	103094413	0.9	rs34809	rs154258	GTEx2015_v6	Adipose_Subcutaneous	EIF3KP1	1.40169e-20
5	103095045	0.85	rs34810	rs154258	GTEx2015_v6	Adipose_Subcutaneous	EIF3KP1	2.19237e-20
5	103096117	0.84	rs34811	rs154258	GTEx2015_v6	Adipose_Subcutaneous	EIF3KP1	1.42385e-16
5	103097705	0.84	rs34813	rs154258	GTEx2015_v6	Adipose_Subcutaneous	EIF3KP1	2.19063e-20
5	103098132	0.8	rs34814	rs154258	GTEx2015_v6	Adipose_Subcutaneous	EIF3KP1	8.17128e-17
5	103098561	0.89	rs34815	rs154258	GTEx2015_v6	Adipose_Subcutaneous	EIF3KP1	3.1586e-20
5	103098941	0.84	rs34816	rs154258	GTEx2015_v6	Adipose_Subcutaneous	EIF3KP1	2.62385e-20
5	103100407	0.81	rs34818	rs154258	GTEx2015_v6	Adipose_Subcutaneous	EIF3KP1	7.18553e-18
5	103101164	0.83	rs34820	rs154258	GTEx2015_v6	Adipose_Subcutaneous	EIF3KP1	3.44099e-18
5	103101913	0.84	rs34821	rs154258	GTEx2015_v6	Adipose_Subcutaneous	EIF3KP1	4.13501e-20
5	103102007	0.83	rs34822	rs154258	GTEx2015_v6	Adipose_Subcutaneous	EIF3KP1	1.06607e-16
5	103102587	0.88	rs34823	rs154258	GTEx2015_v6	Adipose_Subcutaneous	EIF3KP1	5.82581e-20
5	103103227	0.84	rs34824	rs154258	GTEx2015_v6	Adipose_Subcutaneous	EIF3KP1	5.10419e-20
5	103103614	0.84	rs34825	rs154258	GTEx2015_v6	Adipose_Subcutaneous	EIF3KP1	5.41309e-20
5	103106044	0.84	rs34826	rs154258	GTEx2015_v6	Adipose_Subcutaneous	EIF3KP1	8.09987e-20
5	103107209	0.84	rs34828	rs154258	GTEx2015_v6	Adipose_Subcutaneous	EIF3KP1	5.07951e-17
5	103108260	0.82	rs34829	rs154258	GTEx2015_v6	Adipose_Subcutaneous	EIF3KP1	4.10865e-16
5	103108349	0.84	rs34830	rs154258	GTEx2015_v6	Adipose_Subcutaneous	EIF3KP1	1.20587e-19
5	103108385	0.83	rs34831	rs154258	GTEx2015_v6	Adipose_Subcutaneous	EIF3KP1	1.21315e-19
5	103108891	0.88	rs34832	rs154258	GTEx2015_v6	Adipose_Subcutaneous	EIF3KP1	8.38486e-20
5	103071256	0.86	rs35093421	rs154258	Lappalainen2013	Lymphoblastoid_EUR_exonlevel	ENSG00000145725	7.68932e-10
5	103003848	0.96	rs3756582	rs154258	GTEx2015_v6	Adipose_Subcutaneous	EIF3KP1	6.02711e-21
5	103023111	0.96	rs3776855	rs154258	GTEx2015_v6	Adipose_Subcutaneous	EIF3KP1	5.39267e-21
5	103023102	0.96	rs3776856	rs154258	GTEx2015_v6	Adipose_Subcutaneous	EIF3KP1	2.16486e-21
5	103022456	0.91	rs3776857	rs154258	GTEx2015_v6	Adipose_Subcutaneous	EIF3KP1	3.79684e-18
5	103021790	0.91	rs3776858	rs154258	GTEx2015_v6	Adipose_Subcutaneous	EIF3KP1	5.44803e-18
5	103016330	0.91	rs3776859	rs154258	GTEx2015_v6	Adipose_Subcutaneous	EIF3KP1	8.27718e-17
5	103014266	0.91	rs3776860	rs154258	GTEx2015_v6	Adipose_Subcutaneous	EIF3KP1	3.94975e-20
5	103013958	0.96	rs3776861	rs154258	GTEx2015_v6	Adipose_Subcutaneous	EIF3KP1	1.60793e-20
5	102996017	0.86	rs3776862	rs154258	GTEx2015_v6	Adipose_Subcutaneous	EIF3KP1	3.41739e-17
5	102992165	0.82	rs3776863	rs154258	GTEx2015_v6	Adipose_Subcutaneous	EIF3KP1	1.11834e-17
5	102959366	0.83	rs3776870	rs154258	GTEx2015_v6	Adipose_Subcutaneous	EIF3KP1	1.90252e-18
5	103005078	0.94	rs3834262	rs154258	GTEx2015_v6	Adipose_Subcutaneous	EIF3KP1	7.05093e-21
5	103014767	0.96	rs3910557	rs154258	GTEx2015_v6	Adipose_Subcutaneous	EIF3KP1	5.85329e-21
5	103111423	0.82	rs39666	rs154258	GTEx2015_v6	Adipose_Subcutaneous	EIF3KP1	2.09021e-19
5	103067412	0.89	rs40061	rs154258	GTEx2015_v6	Adipose_Subcutaneous	EIF3KP1	2.19179e-20
5	103088509	0.92	rs40092	rs154258	GTEx2015_v6	Adipose_Subcutaneous	EIF3KP1	1.40169e-20
5	103104121	0.83	rs40093	rs154258	GTEx2015_v6	Adipose_Subcutaneous	EIF3KP1	1.41138e-16
5	103111253	0.82	rs40322	rs154258	GTEx2015_v6	Adipose_Subcutaneous	EIF3KP1	3.83997e-16
5	103108234	0.88	rs40508	rs154258	GTEx2015_v6	Adipose_Subcutaneous	EIF3KP1	1.47979e-19
5	103091953	0.9	rs40605	rs154258	GTEx2015_v6	Adipose_Subcutaneous	EIF3KP1	2.7935e-20
5	103064359	0.94	rs42431	rs154258	GTEx2015_v6	Adipose_Subcutaneous	EIF3KP1	2.7935e-20
5	103096320	0.85	rs427430	rs154258	GTEx2015_v6	Adipose_Subcutaneous	EIF3KP1	2.22221e-20
5	103092414	0.85	rs42860	rs154258	GTEx2015_v6	Adipose_Subcutaneous	EIF3KP1	6.52515e-18
5	103033530	0.97	rs4386712	rs154258	GTEx2015_v6	Adipose_Subcutaneous	EIF3KP1	3.07303e-20
5	103033372	0.97	rs4421079	rs154258	GTEx2015_v6	Adipose_Subcutaneous	EIF3KP1	3.07303e-20
5	103007286	0.96	rs45518833	rs154258	GTEx2015_v6	Adipose_Subcutaneous	EIF3KP1	5.9171e-21
5	103111601	0.85	rs461609	rs154258	GTEx2015_v6	Adipose_Subcutaneous	EIF3KP1	3.5951e-19
5	103111600	0.81	rs464591	rs154258	GTEx2015_v6	Adipose_Subcutaneous	EIF3KP1	1.84737e-19
5	103071180	0.88	rs464702	rs154258	GTEx2015_v6	Adipose_Subcutaneous	EIF3KP1	6.98844e-18
5	103071183	0.88	rs464720	rs154258	GTEx2015_v6	Adipose_Subcutaneous	EIF3KP1	8.19376e-18
5	103087872	0.88	rs468844	rs154258	GTEx2015_v6	Adipose_Subcutaneous	EIF3KP1	2.19178e-20
5	103087875	0.88	rs469094	rs154258	GTEx2015_v6	Adipose_Subcutaneous	EIF3KP1	2.19682e-20
5	103001466	0.89	rs55652053	rs154258	GTEx2015_v6	Adipose_Subcutaneous	EIF3KP1	1.34687e-19
5	103036984	0.97	rs55741939	rs154258	GTEx2015_v6	Adipose_Subcutaneous	EIF3KP1	3.07303e-20
5	103026645	0.97	rs55810112	rs154258	GTEx2015_v6	Adipose_Subcutaneous	EIF3KP1	1.59421e-20
5	103026300	0.97	rs55896090	rs154258	GTEx2015_v6	Adipose_Subcutaneous	EIF3KP1	1.27242e-20
5	103036902	0.97	rs56235607	rs154258	GTEx2015_v6	Adipose_Subcutaneous	EIF3KP1	3.07303e-20
5	103054184	0.88	rs56361326	rs154258	GTEx2015_v6	Adipose_Subcutaneous	EIF3KP1	1.35866e-16
5	102986201	0.85	rs56372231	rs154258	GTEx2015_v6	Adipose_Subcutaneous	EIF3KP1	9.22901e-16
5	103080495	0.85	rs57260649	rs154258	GTEx2015_v6	Adipose_Subcutaneous	EIF3KP1	9.96723e-21
5	103047025	0.87	rs57714862	rs154258	GTEx2015_v6	Adipose_Subcutaneous	EIF3KP1	9.4063e-18
5	103042508	0.97	rs58344084	rs154258	GTEx2015_v6	Adipose_Subcutaneous	EIF3KP1	2.79767e-20
5	103029482	0.94	rs5855	rs154258	GTEx2015_v6	Adipose_Subcutaneous	EIF3KP1	7.39345e-19
5	103047047	0.87	rs59292735	rs154258	GTEx2015_v6	Adipose_Subcutaneous	EIF3KP1	1.36059e-19
5	103047300	0.94	rs59825095	rs154258	GTEx2015_v6	Adipose_Subcutaneous	EIF3KP1	2.7356e-20
5	102994345	0.91	rs60633061	rs154258	GTEx2015_v6	Adipose_Subcutaneous	EIF3KP1	1.27814e-18
5	103114083	0.82	rs61253703	rs154258	GTEx2015_v6	Adipose_Subcutaneous	EIF3KP1	3.47373e-19
5	103043914	0.92	rs61418746	rs154258	GTEx2015_v6	Adipose_Subcutaneous	EIF3KP1	6.99792e-18
5	103047021	0.88	rs61654927	rs154258	GTEx2015_v6	Adipose_Subcutaneous	EIF3KP1	1.49641e-19
5	102970357	0.9	rs62362521	rs154258	GTEx2015_v6	Adipose_Subcutaneous	EIF3KP1	3.42136e-18
5	102977979	0.9	rs62362523	rs154258	GTEx2015_v6	Adipose_Subcutaneous	EIF3KP1	3.7008e-18
5	102978523	0.9	rs62362524	rs154258	GTEx2015_v6	Adipose_Subcutaneous	EIF3KP1	3.7008e-18
5	102986744	0.9	rs62362541	rs154258	GTEx2015_v6	Adipose_Subcutaneous	EIF3KP1	1.74263e-18
5	102998543	0.91	rs62362544	rs154258	GTEx2015_v6	Adipose_Subcutaneous	EIF3KP1	1.27814e-18
5	103011748	0.96	rs62362545	rs154258	GTEx2015_v6	Adipose_Subcutaneous	EIF3KP1	5.85329e-21
5	103015615	0.91	rs62362546	rs154258	GTEx2015_v6	Adipose_Subcutaneous	EIF3KP1	3.87448e-18
5	103032789	0.97	rs62362558	rs154258	GTEx2015_v6	Adipose_Subcutaneous	EIF3KP1	3.08063e-20
5	103056475	0.89	rs62364874	rs154258	GTEx2015_v6	Adipose_Subcutaneous	EIF3KP1	1.97185e-20
5	103056486	0.89	rs62364875	rs154258	GTEx2015_v6	Adipose_Subcutaneous	EIF3KP1	5.96389e-18
5	103058454	0.89	rs62364876	rs154258	GTEx2015_v6	Adipose_Subcutaneous	EIF3KP1	2.19063e-20
5	102969924	0.81	rs6596528	rs154258	GTEx2015_v6	Adipose_Subcutaneous	EIF3KP1	2.6785e-15
5	102981338	0.85	rs6596529	rs154258	GTEx2015_v6	Adipose_Subcutaneous	EIF3KP1	2.49506e-16
5	103035736	0.92	rs6596530	rs154258	GTEx2015_v6	Adipose_Subcutaneous	EIF3KP1	9.7715e-18
5	102971075	0.9	rs66730942	rs154258	GTEx2015_v6	Adipose_Subcutaneous	EIF3KP1	3.73857e-18
5	103038459	0.97	rs67019105	rs154258	GTEx2015_v6	Adipose_Subcutaneous	EIF3KP1	3.07303e-20
5	103039977	0.94	rs67068617	rs154258	GTEx2015_v6	Adipose_Subcutaneous	EIF3KP1	2.96646e-21
5	102944598	0.82	rs6860588	rs154258	GTEx2015_v6	Adipose_Subcutaneous	EIF3KP1	4.87404e-18
5	102946183	0.81	rs6867392	rs154258	GTEx2015_v6	Adipose_Subcutaneous	EIF3KP1	1.01532e-16
5	103035933	0.93	rs6877379	rs154258	GTEx2015_v6	Adipose_Subcutaneous	EIF3KP1	2.46569e-20
5	102978353	0.85	rs6879788	rs154258	GTEx2015_v6	Adipose_Subcutaneous	EIF3KP1	9.56459e-16
5	102971767	0.9	rs6880911	rs154258	GTEx2015_v6	Adipose_Subcutaneous	EIF3KP1	1.04675e-18
5	102971888	0.9	rs6881225	rs154258	GTEx2015_v6	Adipose_Subcutaneous	EIF3KP1	1.03223e-18
5	103041309	0.96	rs6881612	rs154258	GTEx2015_v6	Adipose_Subcutaneous	EIF3KP1	1.30901e-18
5	103042185	0.93	rs6883113	rs154258	GTEx2015_v6	Adipose_Subcutaneous	EIF3KP1	1.47369e-19
5	102978235	0.85	rs6889592	rs154258	GTEx2015_v6	Adipose_Subcutaneous	EIF3KP1	2.16629e-15
5	102997401	0.82	rs72785717	rs154258	GTEx2015_v6	Adipose_Subcutaneous	EIF3KP1	2.80115e-19
5	103038488	0.92	rs72785733	rs154258	GTEx2015_v6	Adipose_Subcutaneous	EIF3KP1	2.84092e-17
5	103058067	0.85	rs75193101	rs154258	GTEx2015_v6	Adipose_Subcutaneous	EIF3KP1	4.03925e-19
5	103112313	0.81	rs76236934	rs154258	GTEx2015_v6	Adipose_Subcutaneous	EIF3KP1	2.38916e-19
5	103011820	0.96	rs76398439	rs154258	GTEx2015_v6	Adipose_Subcutaneous	EIF3KP1	5.85329e-21
5	103070869	0.92	rs76576208	rs154258	GTEx2015_v6	Adipose_Subcutaneous	EIF3KP1	2.66493e-20
5	102991759	0.91	rs7709726	rs154258	GTEx2015_v6	Adipose_Subcutaneous	EIF3KP1	5.50669e-18
5	103046794	0.83	rs7711143	rs154258	GTEx2015_v6	Adipose_Subcutaneous	EIF3KP1	2.01116e-19
5	102993174	0.91	rs7714539	rs154258	GTEx2015_v6	Adipose_Subcutaneous	EIF3KP1	1.27814e-18
5	103026279	0.92	rs7717343	rs154258	GTEx2015_v6	Adipose_Subcutaneous	EIF3KP1	5.17071e-18
5	103026488	0.92	rs7721530	rs154258	GTEx2015_v6	Adipose_Subcutaneous	EIF3KP1	5.40516e-18
5	103026057	0.97	rs7731395	rs154258	GTEx2015_v6	Adipose_Subcutaneous	EIF3KP1	3.32042e-18
5	102989914	0.85	rs7735995	rs154258	GTEx2015_v6	Adipose_Subcutaneous	EIF3KP1	1.09637e-17
5	103077758	0.84	rs77602338	rs154258	GTEx2015_v6	Adipose_Subcutaneous	EIF3KP1	3.747e-19
5	103118352	0.87	rs79841199	rs154258	GTEx2015_v6	Adipose_Subcutaneous	EIF3KP1	1.64574e-18
5	103203051	0.82	rs8488	rs154258	GTEx2015_v6	Adipose_Subcutaneous	EIF3KP1	1.64574e-18
3	21931422	0.97	rs12629131	rs1553084	GTEx2015_v6	Testis	ZNF385D-AS2	8.74342e-14
3	21934921	1	rs1553084	rs1553084	GTEx2015_v6	Testis	ZNF385D-AS2	1.27148e-13
3	21929390	0.98	rs55729155	rs1553084	GTEx2015_v6	Testis	ZNF385D-AS2	3.71724e-14
3	21938410	0.97	rs6550634	rs1553084	GTEx2015_v6	Testis	ZNF385D-AS2	2.01193e-13
3	21925682	0.99	rs67031262	rs1553084	GTEx2015_v6	Testis	ZNF385D-AS2	2.84269e-13
3	21921530	0.94	rs7623835	rs1553084	GTEx2015_v6	Testis	ZNF385D-AS2	2.93053e-13
3	21915473	0.96	rs7635391	rs1553084	GTEx2015_v6	Testis	ZNF385D-AS2	2.82086e-13
3	21915494	0.95	rs7635399	rs1553084	GTEx2015_v6	Testis	ZNF385D-AS2	2.15241e-13
3	21935979	1	rs7651606	rs1553084	GTEx2015_v6	Testis	ZNF385D-AS2	2.55475e-13
2	221559342	0.87	rs10209693	rs1568359	Westra2013	Whole_Blood	EPHA4	0.00173147
2	221556951	0.89	rs10932918	rs1568359	Westra2013	Whole_Blood	EPHA4	0.00178775
2	221557005	0.86	rs10932919	rs1568359	Westra2013	Whole_Blood	EPHA4	0.00189124
2	221547817	1	rs1568359	rs1568359	Westra2013	Whole_Blood	EPHA4	0.00283023
2	221561296	0.91	rs16862827	rs1568359	Westra2013	Whole_Blood	EPHA4	0.00135627
2	221565382	0.9	rs3770144	rs1568359	Westra2013	Whole_Blood	EPHA4	0.00123272
9	73017217	1	rs11143434	rs1593197	Westra2013	Whole_Blood	ANXA1	1.37009e-05
9	73019928	1	rs11143435	rs1593197	Westra2013	Whole_Blood	ANXA1	1.4576e-05
9	73034130	0.92	rs11143438	rs1593197	Westra2013	Whole_Blood	ANXA1	8.45999e-06
9	73055027	0.84	rs11143450	rs1593197	Westra2013	Whole_Blood	ANXA1	1.04137e-05
9	73018508	1	rs1593197	rs1593197	Westra2013	Whole_Blood	ANXA1	1.28761e-05
9	73032379	0.92	rs17058362	rs1593197	Westra2013	Whole_Blood	ANXA1	8.45999e-06
9	73019485	1	rs2310309	rs1593197	Westra2013	Whole_Blood	ANXA1	1.4576e-05
9	73024231	0.96	rs7469664	rs1593197	Westra2013	Whole_Blood	ANXA1	1.37009e-05
9	73031446	0.92	rs7849836	rs1593197	Westra2013	Whole_Blood	ANXA1	8.45999e-06
9	73059544	0.84	rs9694998	rs1593197	Westra2013	Whole_Blood	ANXA1	7.26409e-06
3	8706132	1	rs164460	rs164460	Westra2013	Whole_Blood	CAV3	0.00010191
8	109746090	1	rs16879981	rs16879981	Westra2013	Whole_Blood	EBAG9	0.00076322
8	109712251	0.93	rs3108847	rs16879981	Westra2013	Whole_Blood	EBAG9	0.000967538
6	71386063	1	rs16881192	rs16881192	GTEx2015_v6	Heart_Left_Ventricle	RIMS1	8.94214e-06
6	81307713	0.88	rs9352982	rs16892963	GTEx2015_v6	Brain_Frontal_Cortex_BA9	IBTK	2.33128e-06
22	33178963	1	rs11913261	rs16991928	Westra2013	Whole_Blood	LARGE	8.24967e-06
22	33167631	0.99	rs1476005	rs16991928	Westra2013	Whole_Blood	LARGE	7.00949e-06
22	33168773	0.96	rs1476006	rs16991928	Westra2013	Whole_Blood	LARGE	7.06237e-06
22	33172589	1	rs16991928	rs16991928	Westra2013	Whole_Blood	LARGE	7.71298e-06
22	33187247	0.98	rs2097372	rs16991928	Westra2013	Whole_Blood	LARGE	3.11899e-05
22	33181273	0.99	rs2413169	rs16991928	Westra2013	Whole_Blood	LARGE	9.69798e-06
22	33178475	1	rs7284510	rs16991928	Westra2013	Whole_Blood	LARGE	7.25047e-06
22	33178191	1	rs7290016	rs16991928	Westra2013	Whole_Blood	LARGE	2.04061e-05
22	33178381	0.84	rs7290315	rs16991928	Westra2013	Whole_Blood	LARGE	0.00034544
22	33166697	0.99	rs743794	rs16991928	Westra2013	Whole_Blood	LARGE	6.16646e-06
22	33195176	0.93	rs8136990	rs16991928	Westra2013	Whole_Blood	LARGE	9.15608e-06
14	88175959	1	rs17124166	rs17124166	Westra2013	Whole_Blood	GALC	0.000696381
13	24916974	0.98	rs12864821	rs17402892	GTEx2015_v6	Adipose_Subcutaneous	TPTE2P1	7.57221e-06
13	24917246	0.96	rs12870750	rs17402892	GTEx2015_v6	Adipose_Subcutaneous	TPTE2P1	7.57485e-06
13	24905403	1	rs17402892	rs17402892	GTEx2015_v6	Adipose_Subcutaneous	TPTE2P1	7.58961e-06
13	24856415	0.85	rs9507421	rs17402892	GTEx2015_v6	Adipose_Subcutaneous	TPTE2P1	7.30983e-06
13	24897881	0.98	rs9507431	rs17402892	GTEx2015_v6	Adipose_Subcutaneous	TPTE2P1	7.58961e-06
13	24897989	0.98	rs9507432	rs17402892	GTEx2015_v6	Adipose_Subcutaneous	TPTE2P1	7.58961e-06
13	24937688	0.89	rs9507435	rs17402892	GTEx2015_v6	Artery_Tibial	TPTE2P1	9.1077e-13
13	24837191	0.81	rs9511469	rs17402892	GTEx2015_v6	Adipose_Subcutaneous	TPTE2P1	6.92537e-06
13	24896584	0.98	rs9511508	rs17402892	GTEx2015_v6	Adipose_Subcutaneous	TPTE2P1	7.58961e-06
13	24912773	0.98	rs9511510	rs17402892	GTEx2015_v6	Adipose_Subcutaneous	TPTE2P1	7.58961e-06
13	24914768	0.98	rs9511512	rs17402892	GTEx2015_v6	Adipose_Subcutaneous	TPTE2P1	7.57413e-06
13	24953786	0.82	rs9511523	rs17402892	GTEx2015_v6	Artery_Tibial	TPTE2P1	1.9083e-12
13	24953920	0.81	rs9511525	rs17402892	GTEx2015_v6	Artery_Tibial	TPTE2P1	3.71236e-12
1	206478382	1	rs17433909	rs17433909	GTEx2015_v6	Cells_Transformed_fibroblasts	IKBKE	1.07114e-05
11	13607343	1	rs17455429	rs17455429	Westra2013	Whole_Blood	FAR1	1.05006e-05
14	39396470	0.86	rs1056345	rs17696574	GTEx2015_v6	Artery_Tibial	RP11-1074O12.1	4.26927e-06
14	39461280	0.93	rs12879584	rs17696574	GTEx2015_v6	Artery_Tibial	RP11-1074O12.1	8.25895e-06
14	39464816	0.94	rs12881098	rs17696574	GTEx2015_v6	Artery_Tibial	RP11-1074O12.1	8.2961e-06
14	39469098	0.93	rs12884137	rs17696574	GTEx2015_v6	Artery_Tibial	RP11-1074O12.1	1.16539e-05
14	39404457	0.87	rs12885079	rs17696574	GTEx2015_v6	Artery_Tibial	RP11-1074O12.1	2.33094e-05
14	39495796	0.98	rs12886403	rs17696574	GTEx2015_v6	Artery_Tibial	RP11-1074O12.1	1.04814e-05
14	39476803	0.91	rs141391637	rs17696574	GTEx2015_v6	Artery_Tibial	RP11-1074O12.1	7.45207e-06
14	39390822	0.82	rs17694832	rs17696574	Westra2013	Whole_Blood	CTAGE5	8.56342e-44
14	39498327	1	rs17696574	rs17696574	GTEx2015_v6	Artery_Tibial	RP11-1074O12.1	1.04814e-05
14	39439345	0.9	rs1955704	rs17696574	GTEx2015_v6	Artery_Tibial	RP11-1074O12.1	7.6934e-06
14	39408028	0.87	rs2148507	rs17696574	GTEx2015_v6	Artery_Tibial	RP11-1074O12.1	1.16522e-05
14	39407085	0.88	rs2415546	rs17696574	GTEx2015_v6	Artery_Tibial	RP11-1074O12.1	1.17539e-05
14	39411980	0.89	rs34651350	rs17696574	GTEx2015_v6	Artery_Tibial	RP11-1074O12.1	1.18701e-05
14	39428211	0.88	rs34654496	rs17696574	GTEx2015_v6	Artery_Tibial	RP11-1074O12.1	1.1805e-05
14	39479111	0.93	rs34697019	rs17696574	GTEx2015_v6	Artery_Tibial	RP11-1074O12.1	8.42829e-06
14	39486234	0.91	rs34829840	rs17696574	GTEx2015_v6	Artery_Tibial	RP11-1074O12.1	1.06672e-05
14	39389238	0.8	rs34983854	rs17696574	GTEx2015_v6	Artery_Tibial	RP11-1074O12.1	1.37131e-05
14	39438764	0.89	rs35026953	rs17696574	GTEx2015_v6	Artery_Tibial	RP11-1074O12.1	5.49596e-06
14	39425000	0.88	rs35297616	rs17696574	GTEx2015_v6	Artery_Tibial	RP11-1074O12.1	1.38631e-05
14	39451710	0.93	rs35690918	rs17696574	GTEx2015_v6	Artery_Tibial	RP11-1074O12.1	7.64658e-06
14	39428501	0.88	rs36090203	rs17696574	GTEx2015_v6	Artery_Tibial	RP11-1074O12.1	1.1725e-05
14	39423553	0.88	rs56127968	rs17696574	GTEx2015_v6	Artery_Tibial	RP11-1074O12.1	1.28195e-05
14	39454040	0.93	rs7152028	rs17696574	GTEx2015_v6	Artery_Tibial	RP11-1074O12.1	1.56297e-05
14	39454145	0.93	rs72677625	rs17696574	GTEx2015_v6	Artery_Tibial	RP11-1074O12.1	7.77694e-06
16	66887046	0.84	rs10153119	rs17700154	Lappalainen2013	Lymphoblastoid_EUR_exonlevel	ENSG00000166548	2.92524e-06
16	66889053	0.8	rs112355335	rs17700154	Lappalainen2013	Lymphoblastoid_EUR_exonlevel	ENSG00000166548	4.55442e-06
16	66883816	0.84	rs144053561	rs17700154	Lappalainen2013	Lymphoblastoid_EUR_exonlevel	ENSG00000166548	2.05788e-06
16	66886026	0.84	rs17767794	rs17700154	Lappalainen2013	Lymphoblastoid_EUR_exonlevel	ENSG00000166548	2.97601e-06
16	66891853	0.84	rs201306172	rs17700154	Lappalainen2013	Lymphoblastoid_EUR_exonlevel	ENSG00000166548	2.60294e-06
16	66886607	0.84	rs28398401	rs17700154	Lappalainen2013	Lymphoblastoid_EUR_exonlevel	ENSG00000166548	2.93256e-06
16	66883596	0.84	rs56281128	rs17700154	Lappalainen2013	Lymphoblastoid_EUR_exonlevel	ENSG00000166548	2.8555e-06
16	77279984	1	rs17712826	rs17712826	GTEx2015_v6	Esophagus_Muscularis	RP11-538I12.2	4.4829e-06
18	9843041	0.86	rs16955759	rs17731716	Westra2013	Whole_Blood	RAB31	4.80331e-06
18	9840591	1	rs17731716	rs17731716	Westra2013	Whole_Blood	RAB31	1.78995e-05
17	54891846	0.94	rs16955331	rs17746183	Westra2013	Whole_Blood	COX11|TOM1L1	0.000339931
17	54889226	1	rs17746183	rs17746183	Westra2013	Whole_Blood	COX11|TOM1L1	0.00022443
17	54890902	0.95	rs72840953	rs17746183	GTEx2015_v6	Nerve_Tibial	STXBP4	1.73857e-05
17	54891377	0.94	rs72840955	rs17746183	GTEx2015_v6	Nerve_Tibial	STXBP4	2.0227e-05
2	233850121	0.88	rs10173569	rs17868369	GTEx2015_v6	Testis	HJURP	6.7035e-07
2	233860139	0.94	rs11562979	rs17868369	GTEx2015_v6	Testis	HJURP	1.47195e-09
2	233860462	0.94	rs11563228	rs17868369	GTEx2015_v6	Testis	HJURP	1.41004e-09
2	233851164	0.88	rs11563231	rs17868369	GTEx2015_v6	Testis	HJURP	6.71236e-07
2	233851097	0.88	rs13384575	rs17868369	GTEx2015_v6	Testis	HJURP	6.71236e-07
2	233851154	0.88	rs13384669	rs17868369	GTEx2015_v6	Testis	HJURP	6.71236e-07
2	233862977	0.94	rs13390819	rs17868369	GTEx2015_v6	Testis	HJURP	1.41004e-09
2	233857340	0.95	rs13398248	rs17868369	GTEx2015_v6	Testis	HJURP	7.82137e-08
2	233857369	0.94	rs13403318	rs17868369	GTEx2015_v6	Testis	HJURP	1.41004e-09
2	233857326	0.94	rs13406453	rs17868369	GTEx2015_v6	Testis	HJURP	2.10422e-08
2	233857333	0.95	rs13406457	rs17868369	GTEx2015_v6	Testis	HJURP	7.86874e-08
2	233858835	0.94	rs13410024	rs17868369	GTEx2015_v6	Testis	HJURP	1.41004e-09
2	233858843	0.94	rs13410032	rs17868369	GTEx2015_v6	Testis	HJURP	1.41004e-09
2	233851301	0.88	rs13417465	rs17868369	GTEx2015_v6	Testis	HJURP	6.71236e-07
2	233851292	0.88	rs13427471	rs17868369	GTEx2015_v6	Testis	HJURP	6.71236e-07
2	233844974	0.87	rs147078503	rs17868369	GTEx2015_v6	Testis	HJURP	6.98624e-08
2	233850572	0.88	rs17862903	rs17868369	GTEx2015_v6	Testis	HJURP	6.71236e-07
2	233860298	0.93	rs17862906	rs17868369	GTEx2015_v6	Testis	HJURP	6.38967e-09
2	233860337	0.94	rs17862907	rs17868369	GTEx2015_v6	Testis	HJURP	1.41004e-09
2	233860180	0.94	rs17863825	rs17868369	GTEx2015_v6	Testis	HJURP	1.41004e-09
2	233860201	0.94	rs17863826	rs17868369	GTEx2015_v6	Testis	HJURP	1.41004e-09
2	233860175	0.94	rs17864729	rs17868369	GTEx2015_v6	Testis	HJURP	1.41004e-09
2	233860199	0.94	rs17868368	rs17868369	GTEx2015_v6	Testis	HJURP	1.41004e-09
2	233860284	1	rs17868369	rs17868369	GTEx2015_v6	Testis	HJURP	2.57935e-09
2	233844973	0.85	rs201314117	rs17868369	GTEx2015_v6	Testis	HJURP	6.98624e-08
2	233860297	0.93	rs201708959	rs17868369	GTEx2015_v6	Testis	HJURP	6.42542e-09
2	233844761	0.87	rs213556	rs17868369	GTEx2015_v6	Testis	HJURP	2.19335e-09
2	233860084	0.94	rs2173746	rs17868369	GTEx2015_v6	Testis	HJURP	1.41004e-09
2	233860048	0.94	rs2173747	rs17868369	GTEx2015_v6	Testis	HJURP	1.41004e-09
2	233860620	0.94	rs2530796	rs17868369	GTEx2015_v6	Testis	HJURP	1.41004e-09
2	233858752	0.94	rs2650888	rs17868369	GTEx2015_v6	Testis	HJURP	1.41004e-09
2	233853626	0.91	rs473504	rs17868369	GTEx2015_v6	Testis	HJURP	1.20131e-08
2	233858925	0.94	rs494812	rs17868369	GTEx2015_v6	Testis	HJURP	1.35737e-09
2	233858482	0.94	rs498680	rs17868369	GTEx2015_v6	Testis	HJURP	1.41004e-09
2	233862042	0.94	rs498696	rs17868369	GTEx2015_v6	Testis	HJURP	1.41004e-09
2	233862075	1	rs498786	rs17868369	GTEx2015_v6	Testis	HJURP	2.57935e-09
2	233862076	1	rs498790	rs17868369	GTEx2015_v6	Testis	HJURP	2.57935e-09
2	233858348	0.94	rs499703	rs17868369	GTEx2015_v6	Testis	HJURP	1.41004e-09
2	233862397	0.94	rs501650	rs17868369	GTEx2015_v6	Testis	HJURP	1.41004e-09
2	233858098	0.94	rs502321	rs17868369	GTEx2015_v6	Testis	HJURP	1.41004e-09
2	233854854	0.94	rs506632	rs17868369	GTEx2015_v6	Testis	HJURP	1.41004e-09
2	233851443	0.88	rs522389	rs17868369	GTEx2015_v6	Testis	HJURP	6.71236e-07
2	233849854	0.87	rs529963	rs17868369	GTEx2015_v6	Testis	HJURP	6.7035e-07
2	233857133	0.94	rs531771	rs17868369	GTEx2015_v6	Testis	HJURP	1.41004e-09
2	233849201	0.87	rs536265	rs17868369	GTEx2015_v6	Testis	HJURP	6.69908e-07
2	233848165	0.83	rs566529	rs17868369	GTEx2015_v6	Testis	HJURP	4.27874e-08
2	233859829	0.94	rs575194	rs17868369	GTEx2015_v6	Testis	HJURP	1.41004e-09
2	233859584	0.94	rs577734	rs17868369	GTEx2015_v6	Testis	HJURP	1.41004e-09
2	233859560	0.94	rs577782	rs17868369	GTEx2015_v6	Testis	HJURP	1.41004e-09
2	233860975	0.94	rs577820	rs17868369	GTEx2015_v6	Testis	HJURP	1.41004e-09
2	233859421	0.94	rs579327	rs17868369	GTEx2015_v6	Testis	HJURP	1.41004e-09
2	233859143	0.92	rs581377	rs17868369	GTEx2015_v6	Testis	HJURP	1.43651e-09
2	233859251	0.94	rs59379695	rs17868369	GTEx2015_v6	Testis	HJURP	1.41004e-09
2	233862411	0.94	rs596509	rs17868369	GTEx2015_v6	Testis	HJURP	1.41004e-09
2	233861908	0.99	rs598759	rs17868369	GTEx2015_v6	Testis	HJURP	2.63561e-09
2	233861907	1	rs598760	rs17868369	GTEx2015_v6	Testis	HJURP	2.57935e-09
2	233849367	0.87	rs606397	rs17868369	GTEx2015_v6	Testis	HJURP	6.69908e-07
2	233861471	0.94	rs611131	rs17868369	GTEx2015_v6	Testis	HJURP	6.07556e-10
2	233861444	0.94	rs611169	rs17868369	GTEx2015_v6	Testis	HJURP	1.41004e-09
2	233861377	0.94	rs611563	rs17868369	GTEx2015_v6	Testis	HJURP	1.41004e-09
2	233848804	0.87	rs619351	rs17868369	GTEx2015_v6	Testis	HJURP	6.69466e-07
2	233854579	0.8	rs622954	rs17868369	GTEx2015_v6	Testis	HJURP	3.04549e-07
2	233860659	0.94	rs625151	rs17868369	GTEx2015_v6	Testis	HJURP	1.41004e-09
2	233860001	0.94	rs628138	rs17868369	GTEx2015_v6	Testis	HJURP	1.41004e-09
2	233859357	0.94	rs657658	rs17868369	GTEx2015_v6	Testis	HJURP	1.41004e-09
2	233859288	0.94	rs658054	rs17868369	GTEx2015_v6	Testis	HJURP	1.41004e-09
2	233859113	0.94	rs658607	rs17868369	GTEx2015_v6	Testis	HJURP	1.41004e-09
2	233858237	0.94	rs672831	rs17868369	GTEx2015_v6	Testis	HJURP	1.41004e-09
2	233857615	0.94	rs686003	rs17868369	GTEx2015_v6	Testis	HJURP	1.40874e-09
2	233857607	0.94	rs686007	rs17868369	GTEx2015_v6	Testis	HJURP	1.40874e-09
2	233857467	0.94	rs686802	rs17868369	GTEx2015_v6	Testis	HJURP	1.41004e-09
2	233857036	0.94	rs688677	rs17868369	GTEx2015_v6	Testis	HJURP	1.41004e-09
2	233849968	0.88	rs693637	rs17868369	GTEx2015_v6	Testis	HJURP	6.7035e-07
2	233863204	0.94	rs78219052	rs17868369	GTEx2015_v6	Testis	HJURP	1.41004e-09
6	71522710	0.98	rs11338374	rs185634	GTEx2015_v6	Heart_Left_Ventricle	RIMS1	6.26628e-08
6	71523222	0.92	rs127082	rs185634	GTEx2015_v6	Heart_Left_Ventricle	RIMS1	3.14755e-08
6	71521841	0.99	rs169209	rs185634	GTEx2015_v6	Heart_Left_Ventricle	RIMS1	6.26628e-08
6	71529582	1	rs169211	rs185634	GTEx2015_v6	Heart_Left_Ventricle	RIMS1	6.35694e-08
6	71528718	1	rs169212	rs185634	GTEx2015_v6	Heart_Left_Ventricle	RIMS1	2.19498e-08
6	71535970	0.97	rs1843687	rs185634	GTEx2015_v6	Heart_Left_Ventricle	RIMS1	1.6757e-06
6	71514887	0.99	rs185633	rs185634	GTEx2015_v6	Heart_Left_Ventricle	RIMS1	8.5051e-07
6	71527325	1	rs185634	rs185634	GTEx2015_v6	Heart_Left_Ventricle	RIMS1	2.39835e-07
6	71531478	0.98	rs191824	rs185634	GTEx2015_v6	Heart_Left_Ventricle	RIMS1	2.5157e-08
6	71509246	0.92	rs199618	rs185634	GTEx2015_v6	Heart_Left_Ventricle	RIMS1	3.01663e-08
6	71516300	0.99	rs199635	rs185634	GTEx2015_v6	Heart_Left_Ventricle	RIMS1	2.5157e-08
6	71530427	1	rs199636	rs185634	GTEx2015_v6	Heart_Left_Ventricle	RIMS1	6.25328e-08
6	71528140	0.99	rs199637	rs185634	GTEx2015_v6	Heart_Left_Ventricle	RIMS1	3.81431e-09
6	71527462	0.88	rs199638	rs185634	GTEx2015_v6	Heart_Left_Ventricle	RIMS1	3.28806e-06
6	71513838	0.99	rs199645	rs185634	GTEx2015_v6	Heart_Left_Ventricle	RIMS1	8.5051e-07
6	71513788	0.99	rs199646	rs185634	GTEx2015_v6	Heart_Left_Ventricle	RIMS1	2.17184e-07
6	71496094	0.81	rs489755	rs185634	GTEx2015_v6	Heart_Left_Ventricle	RIMS1	3.46303e-07
6	71518824	0.99	rs499224	rs185634	GTEx2015_v6	Heart_Left_Ventricle	RIMS1	2.5157e-08
6	71521185	0.87	rs513967	rs185634	GTEx2015_v6	Heart_Left_Ventricle	RIMS1	1.43189e-08
6	71528215	0.9	rs555312	rs185634	GTEx2015_v6	Heart_Left_Ventricle	RIMS1	6.25328e-08
6	71500024	0.96	rs556444	rs185634	GTEx2015_v6	Heart_Left_Ventricle	RIMS1	6.92751e-09
6	71520664	0.99	rs557852	rs185634	GTEx2015_v6	Heart_Left_Ventricle	RIMS1	6.25978e-08
6	71536207	0.98	rs6909892	rs185634	GTEx2015_v6	Heart_Left_Ventricle	RIMS1	8.32984e-07
6	71534666	0.98	rs6941995	rs185634	GTEx2015_v6	Heart_Left_Ventricle	RIMS1	8.5051e-07
2	233863639	0.98	rs140234113	rs188492	GTEx2015_v6	Testis	MSL3P1	7.221e-08
2	233863581	0.86	rs142246984	rs188492	GTEx2015_v6	Testis	MSL3P1	1.58071e-07
2	233863758	0.85	rs147726423	rs188492	GTEx2015_v6	Testis	MSL3P1	5.5509e-08
2	233863620	0.98	rs147875238	rs188492	GTEx2015_v6	Testis	MSL3P1	7.221e-08
2	233881535	1	rs17862910	rs188492	GTEx2015_v6	Testis	MSL3P1	8.29274e-08
2	233884756	1	rs17862913	rs188492	GTEx2015_v6	Testis	MSL3P1	2.59158e-07
2	233887355	1	rs17863831	rs188492	GTEx2015_v6	Testis	MSL3P1	8.29274e-08
2	233890585	1	rs17868375	rs188492	GTEx2015_v6	Testis	MSL3P1	2.59639e-07
2	233865230	1	rs186159	rs188492	GTEx2015_v6	Testis	MSL3P1	8.29274e-08
2	233865430	1	rs188492	rs188492	GTEx2015_v6	Testis	MSL3P1	8.29274e-08
2	233870998	1	rs213541	rs188492	GTEx2015_v6	Testis	MSL3P1	8.29274e-08
2	233865379	1	rs213543	rs188492	GTEx2015_v6	Testis	MSL3P1	8.29274e-08
2	233867029	1	rs213544	rs188492	GTEx2015_v6	Testis	MSL3P1	8.29274e-08
2	233875600	1	rs213550	rs188492	GTEx2015_v6	Testis	MSL3P1	8.29274e-08
2	233864265	1	rs511387	rs188492	GTEx2015_v6	Testis	MSL3P1	8.98031e-08
2	233864337	1	rs566985	rs188492	GTEx2015_v6	Testis	MSL3P1	8.29274e-08
2	233864547	1	rs568906	rs188492	GTEx2015_v6	Testis	MSL3P1	8.29274e-08
2	233864757	1	rs570800	rs188492	GTEx2015_v6	Testis	MSL3P1	8.29274e-08
2	233885640	1	rs653844	rs188492	GTEx2015_v6	Testis	MSL3P1	2.59158e-07
2	233880088	1	rs6727154	rs188492	GTEx2015_v6	Testis	MSL3P1	2.69095e-07
2	233879896	1	rs6747176	rs188492	GTEx2015_v6	Testis	MSL3P1	2.69095e-07
2	233849893	0.95	rs685139	rs188492	GTEx2015_v6	Testis	MSL3P1	8.29274e-08
2	233888637	1	rs79512749	rs188492	GTEx2015_v6	Testis	MSL3P1	8.29274e-08
2	233863267	1	rs80009440	rs188492	GTEx2015_v6	Testis	MSL3P1	8.29274e-08
10	10828706	0.96	rs11320156	rs1885827	GTEx2015_v6	Brain_Nucleus_accumbens_basal_ganglia	SFTA1P	1.41108e-06
10	10804910	0.92	rs1475185	rs1885827	GTEx2015_v6	Brain_Nucleus_accumbens_basal_ganglia	SFTA1P	6.36971e-07
10	10818011	1	rs1885827	rs1885827	GTEx2015_v6	Brain_Cortex	SFTA1P	2.76368e-06
10	10804441	0.92	rs2031142	rs1885827	GTEx2015_v6	Brain_Nucleus_accumbens_basal_ganglia	SFTA1P	6.3032e-07
10	10804654	0.92	rs2031143	rs1885827	GTEx2015_v6	Brain_Nucleus_accumbens_basal_ganglia	SFTA1P	6.31843e-07
10	10800676	0.91	rs2181444	rs1885827	GTEx2015_v6	Brain_Nucleus_accumbens_basal_ganglia	SFTA1P	6.34346e-07
10	10817770	1	rs2399575	rs1885827	GTEx2015_v6	Brain_Cortex	SFTA1P	2.85134e-06
10	10817456	1	rs4749990	rs1885827	GTEx2015_v6	Brain_Cortex	SFTA1P	3.13372e-06
10	10817650	1	rs4749992	rs1885827	GTEx2015_v6	Brain_Cortex	SFTA1P	2.92767e-06
10	10802555	0.9	rs61612499	rs1885827	GTEx2015_v6	Brain_Nucleus_accumbens_basal_ganglia	SFTA1P	6.13719e-07
10	10798886	0.9	rs6602453	rs1885827	GTEx2015_v6	Brain_Nucleus_accumbens_basal_ganglia	SFTA1P	6.63955e-07
10	10799092	0.91	rs6602454	rs1885827	GTEx2015_v6	Brain_Nucleus_accumbens_basal_ganglia	SFTA1P	6.33728e-07
10	10826455	0.97	rs6602455	rs1885827	GTEx2015_v6	Brain_Nucleus_accumbens_basal_ganglia	SFTA1P	1.45272e-06
10	10829296	0.97	rs6602456	rs1885827	GTEx2015_v6	Brain_Nucleus_accumbens_basal_ganglia	SFTA1P	1.40976e-06
10	10829334	0.99	rs6602457	rs1885827	GTEx2015_v6	Brain_Nucleus_accumbens_basal_ganglia	SFTA1P	1.49508e-06
10	10828278	0.97	rs7069558	rs1885827	GTEx2015_v6	Brain_Nucleus_accumbens_basal_ganglia	SFTA1P	1.41182e-06
10	10805902	0.92	rs7075064	rs1885827	GTEx2015_v6	Brain_Nucleus_accumbens_basal_ganglia	SFTA1P	8.64547e-07
10	10806992	0.91	rs7083737	rs1885827	GTEx2015_v6	Brain_Nucleus_accumbens_basal_ganglia	SFTA1P	1.83878e-06
10	10808295	0.93	rs7088716	rs1885827	GTEx2015_v6	Brain_Nucleus_accumbens_basal_ganglia	SFTA1P	1.52696e-06
10	10824616	0.98	rs7897651	rs1885827	GTEx2015_v6	Lung	RP1-186E20.1	1.67653e-06
10	10831414	0.88	rs7904961	rs1885827	GTEx2015_v6	Lung	SFTA1P	1.4707e-11
10	10817224	1	rs7911696	rs1885827	GTEx2015_v6	Brain_Cortex	SFTA1P	3.22544e-06
10	10802610	0.86	rs7913127	rs1885827	GTEx2015_v6	Brain_Nucleus_accumbens_basal_ganglia	SFTA1P	1.91279e-07
10	10798199	0.85	rs9329333	rs1885827	GTEx2015_v6	Brain_Nucleus_accumbens_basal_ganglia	SFTA1P	3.04791e-07
6	84131530	0.89	rs141458884	rs1886254	GTEx2015_v6	Nerve_Tibial	MRAP2	7.50549e-06
6	84112711	0.87	rs4543332	rs1886254	GTEx2015_v6	Nerve_Tibial	MRAP2	1.05468e-05
11	57298355	0.97	rs113189349	rs1939488	Lappalainen2013	Lymphoblastoid_EUR_exonlevel	ENSG00000149115	1.1332e-05
11	57292822	0.94	rs12786396	rs1939488	Lappalainen2013	Lymphoblastoid_EUR_exonlevel	ENSG00000149115	7.14632e-07
11	57301582	1	rs12787728	rs1939488	Lappalainen2013	Lymphoblastoid_EUR_exonlevel	ENSG00000149115	7.91068e-06
11	57291075	0.95	rs12797375	rs1939488	Lappalainen2013	Lymphoblastoid_EUR_exonlevel	ENSG00000149115	3.52576e-06
11	57303694	1	rs12799582	rs1939488	Lappalainen2013	Lymphoblastoid_EUR_exonlevel	ENSG00000149115	5.54097e-06
11	57312878	1	rs12801000	rs1939488	Lappalainen2013	Lymphoblastoid_EUR_exonlevel	ENSG00000149115	6.65294e-06
11	57297746	1	rs12802096	rs1939488	Lappalainen2013	Lymphoblastoid_EUR_exonlevel	ENSG00000149115	7.28851e-06
11	57307183	1	rs12804022	rs1939488	Lappalainen2013	Lymphoblastoid_EUR_exonlevel	ENSG00000149115	5.82241e-06
11	57280124	0.89	rs12806656	rs1939488	Lappalainen2013	Lymphoblastoid_EUR_exonlevel	ENSG00000149115	6.52175e-06
11	57305415	1	rs12807593	rs1939488	Lappalainen2013	Lymphoblastoid_EUR_exonlevel	ENSG00000149115	5.79659e-06
11	57305076	1	rs12808193	rs1939488	Lappalainen2013	Lymphoblastoid_EUR_exonlevel	ENSG00000149115	6.25668e-06
11	57298802	1	rs12808784	rs1939488	Lappalainen2013	Lymphoblastoid_EUR_exonlevel	ENSG00000149115	6.9554e-06
11	57292837	0.94	rs12808788	rs1939488	Lappalainen2013	Lymphoblastoid_EUR_exonlevel	ENSG00000149115	7.45006e-07
11	57298899	1	rs12808989	rs1939488	GTEx2015_v6	Pancreas	LRRC55	7.44054e-06
11	57295035	1	rs1939488	rs1939488	Lappalainen2013	Lymphoblastoid_EUR_exonlevel	ENSG00000149115	6.15455e-06
11	57293665	0.89	rs200452386	rs1939488	Lappalainen2013	Lymphoblastoid_EUR_exonlevel	ENSG00000149115	1.47224e-05
11	57293659	0.84	rs201536254	rs1939488	Lappalainen2013	Lymphoblastoid_EUR_exonlevel	ENSG00000149115	1.99882e-06
11	57301901	1	rs34069781	rs1939488	Lappalainen2013	Lymphoblastoid_EUR_exonlevel	ENSG00000149115	6.65294e-06
11	57300729	1	rs34076116	rs1939488	Lappalainen2013	Lymphoblastoid_EUR_exonlevel	ENSG00000149115	6.65294e-06
11	57298698	1	rs34085089	rs1939488	Lappalainen2013	Lymphoblastoid_EUR_exonlevel	ENSG00000149115	6.72708e-06
11	57313443	1	rs34177110	rs1939488	Lappalainen2013	Lymphoblastoid_EUR_exonlevel	ENSG00000149115	7.69055e-06
11	57302615	0.97	rs34498883	rs1939488	Lappalainen2013	Lymphoblastoid_EUR_exonlevel	ENSG00000149115	1.30212e-05
11	57303311	1	rs34505638	rs1939488	Lappalainen2013	Lymphoblastoid_EUR_exonlevel	ENSG00000149115	5.97133e-06
11	57286329	1	rs34850337	rs1939488	Lappalainen2013	Lymphoblastoid_EUR_exonlevel	ENSG00000149115	6.65294e-06
11	57290097	1	rs34987076	rs1939488	Lappalainen2013	Lymphoblastoid_EUR_exonlevel	ENSG00000149115	6.75368e-06
11	57302094	1	rs35272228	rs1939488	Lappalainen2013	Lymphoblastoid_EUR_exonlevel	ENSG00000149115	6.65294e-06
11	57298112	0.97	rs35366909	rs1939488	Lappalainen2013	Lymphoblastoid_EUR_exonlevel	ENSG00000149115	8.73798e-06
11	57303964	1	rs35388927	rs1939488	Lappalainen2013	Lymphoblastoid_EUR_exonlevel	ENSG00000149115	5.65638e-06
11	57313440	1	rs35721601	rs1939488	Lappalainen2013	Lymphoblastoid_EUR_exonlevel	ENSG00000149115	5.83884e-06
11	57309421	1	rs35950335	rs1939488	Lappalainen2013	Lymphoblastoid_EUR_exonlevel	ENSG00000149115	6.65294e-06
11	57285516	1	rs35980006	rs1939488	Lappalainen2013	Lymphoblastoid_EUR_exonlevel	ENSG00000149115	7.22844e-06
11	57305514	1	rs35991636	rs1939488	Lappalainen2013	Lymphoblastoid_EUR_exonlevel	ENSG00000149115	6.8545e-06
11	57286524	1	rs36090449	rs1939488	Lappalainen2013	Lymphoblastoid_EUR_exonlevel	ENSG00000149115	6.65294e-06
11	57297402	1	rs6591419	rs1939488	Lappalainen2013	Lymphoblastoid_EUR_exonlevel	ENSG00000149115	8.32276e-06
11	57285097	1	rs71484433	rs1939488	Lappalainen2013	Lymphoblastoid_EUR_exonlevel	ENSG00000149115	6.62059e-06
11	57285188	1	rs71484434	rs1939488	Lappalainen2013	Lymphoblastoid_EUR_exonlevel	ENSG00000149115	6.62499e-06
11	57285208	1	rs71484435	rs1939488	Lappalainen2013	Lymphoblastoid_EUR_exonlevel	ENSG00000149115	6.73864e-06
11	57287388	1	rs71484436	rs1939488	Lappalainen2013	Lymphoblastoid_EUR_exonlevel	ENSG00000149115	7.00534e-06
11	57294643	0.95	rs71484437	rs1939488	Lappalainen2013	Lymphoblastoid_EUR_exonlevel	ENSG00000149115	1.25615e-05
11	57303041	1	rs71484440	rs1939488	Lappalainen2013	Lymphoblastoid_EUR_exonlevel	ENSG00000149115	6.88108e-06
11	57303426	1	rs71484441	rs1939488	Lappalainen2013	Lymphoblastoid_EUR_exonlevel	ENSG00000149115	6.56637e-06
11	57335876	0.81	rs71484443	rs1939488	GTEx2015_v6	Pancreas	LRRC55	7.4109e-06
11	57313574	0.83	rs79638626	rs1939488	Lappalainen2013	Lymphoblastoid_EUR_exonlevel	ENSG00000149115	7.6753e-06
14	26711791	1	rs1955830	rs1955830	Fairfax2014	Monocytes_Naive	SNORA25	2.32e-08
5	116462965	0.82	rs10058506	rs1963858	GTEx2015_v6	Testis	AC010296.1	2.03211e-12
5	116472361	0.92	rs171797	rs1963858	GTEx2015_v6	Testis	AC010296.1	1.22985e-09
5	116453903	1	rs1963858	rs1963858	GTEx2015_v6	Testis	AC010296.1	1.42974e-09
5	116451749	0.85	rs201447870	rs1963858	GTEx2015_v6	Testis	AC010296.1	1.59988e-10
5	116473354	0.82	rs258017	rs1963858	GTEx2015_v6	Testis	AC010296.1	2.25455e-09
5	116472428	0.92	rs258018	rs1963858	GTEx2015_v6	Testis	AC010296.1	1.2147e-09
5	116471931	0.93	rs258020	rs1963858	GTEx2015_v6	Testis	AC010296.1	1.70043e-09
5	116459252	0.88	rs40103	rs1963858	GTEx2015_v6	Testis	AC010296.1	6.24707e-10
5	116463018	0.81	rs59197344	rs1963858	GTEx2015_v6	Testis	AC010296.1	2.42652e-12
5	116462522	0.82	rs7704579	rs1963858	GTEx2015_v6	Testis	AC010296.1	2.04539e-12
5	116454619	1	rs7728334	rs1963858	GTEx2015_v6	Testis	AC010296.1	1.87598e-08
6	71522710	0.99	rs11338374	rs199635	GTEx2015_v6	Heart_Left_Ventricle	RIMS1	6.26628e-08
6	71523222	0.92	rs127082	rs199635	GTEx2015_v6	Heart_Left_Ventricle	RIMS1	3.14755e-08
6	71521841	0.99	rs169209	rs199635	GTEx2015_v6	Heart_Left_Ventricle	RIMS1	6.26628e-08
6	71529582	0.99	rs169211	rs199635	GTEx2015_v6	Heart_Left_Ventricle	RIMS1	6.35694e-08
6	71528718	0.99	rs169212	rs199635	GTEx2015_v6	Heart_Left_Ventricle	RIMS1	2.19498e-08
6	71535970	0.96	rs1843687	rs199635	GTEx2015_v6	Heart_Left_Ventricle	RIMS1	1.6757e-06
6	71514887	0.99	rs185633	rs199635	GTEx2015_v6	Heart_Left_Ventricle	RIMS1	8.5051e-07
6	71527325	0.99	rs185634	rs199635	GTEx2015_v6	Heart_Left_Ventricle	RIMS1	2.39835e-07
6	71531478	0.97	rs191824	rs199635	GTEx2015_v6	Heart_Left_Ventricle	RIMS1	2.5157e-08
6	71509246	0.92	rs199618	rs199635	GTEx2015_v6	Heart_Left_Ventricle	RIMS1	3.01663e-08
6	71516300	1	rs199635	rs199635	GTEx2015_v6	Heart_Left_Ventricle	RIMS1	2.5157e-08
6	71530427	0.99	rs199636	rs199635	GTEx2015_v6	Heart_Left_Ventricle	RIMS1	6.25328e-08
6	71528140	0.97	rs199637	rs199635	GTEx2015_v6	Heart_Left_Ventricle	RIMS1	3.81431e-09
6	71527462	0.86	rs199638	rs199635	GTEx2015_v6	Heart_Left_Ventricle	RIMS1	3.28806e-06
6	71513838	0.99	rs199645	rs199635	GTEx2015_v6	Heart_Left_Ventricle	RIMS1	8.5051e-07
6	71513788	0.99	rs199646	rs199635	GTEx2015_v6	Heart_Left_Ventricle	RIMS1	2.17184e-07
6	71496094	0.81	rs489755	rs199635	GTEx2015_v6	Heart_Left_Ventricle	RIMS1	3.46303e-07
6	71518824	0.99	rs499224	rs199635	GTEx2015_v6	Heart_Left_Ventricle	RIMS1	2.5157e-08
6	71521185	0.87	rs513967	rs199635	GTEx2015_v6	Heart_Left_Ventricle	RIMS1	1.43189e-08
6	71528215	0.89	rs555312	rs199635	GTEx2015_v6	Heart_Left_Ventricle	RIMS1	6.25328e-08
6	71500024	0.96	rs556444	rs199635	GTEx2015_v6	Heart_Left_Ventricle	RIMS1	6.92751e-09
6	71520664	0.99	rs557852	rs199635	GTEx2015_v6	Heart_Left_Ventricle	RIMS1	6.25978e-08
6	71536207	0.97	rs6909892	rs199635	GTEx2015_v6	Heart_Left_Ventricle	RIMS1	8.32984e-07
6	71534666	0.97	rs6941995	rs199635	GTEx2015_v6	Heart_Left_Ventricle	RIMS1	8.5051e-07
19	44021311	0.88	rs10418363	rs1996408	GTEx2015_v6	Adipose_Subcutaneous	ZNF223	1.11505e-05
19	44016591	0.87	rs11083732	rs1996408	GTEx2015_v6	Adipose_Subcutaneous	ZNF223	5.08038e-06
19	44016767	0.86	rs11083733	rs1996408	GTEx2015_v6	Adipose_Subcutaneous	ZNF223	2.4103e-06
19	43997777	0.82	rs11881151	rs1996408	GTEx2015_v6	Artery_Tibial	ZNF223	1.35442e-05
19	44020970	0.86	rs12232810	rs1996408	GTEx2015_v6	Adipose_Subcutaneous	ZNF223	2.17984e-06
19	44017554	0.87	rs143040667	rs1996408	GTEx2015_v6	Adipose_Subcutaneous	ZNF223	2.4103e-06
19	44028579	1	rs1996408	rs1996408	GTEx2015_v6	Adipose_Subcutaneous	ZNF223	2.56943e-07
19	44007237	0.84	rs2191566	rs1996408	GTEx2015_v6	Adipose_Subcutaneous	ZNF223	4.64093e-06
19	44002471	0.83	rs2270196	rs1996408	GTEx2015_v6	Adipose_Subcutaneous	ZNF223	1.53674e-06
19	44007050	0.87	rs2356549	rs1996408	GTEx2015_v6	Adipose_Subcutaneous	ZNF223	9.23721e-06
19	44002097	0.81	rs367209	rs1996408	GTEx2015_v6	Adipose_Subcutaneous	ZNF223	1.26003e-06
19	44000829	0.81	rs367499	rs1996408	GTEx2015_v6	Adipose_Subcutaneous	ZNF223	1.22909e-06
19	44002778	0.81	rs369106	rs1996408	GTEx2015_v6	Adipose_Subcutaneous	ZNF223	9.47411e-07
19	44001103	0.81	rs384544	rs1996408	GTEx2015_v6	Adipose_Subcutaneous	ZNF223	1.23688e-06
19	44002832	0.8	rs390369	rs1996408	GTEx2015_v6	Adipose_Subcutaneous	ZNF223	9.03798e-07
19	44029451	0.96	rs4803667	rs1996408	GTEx2015_v6	Adipose_Subcutaneous	ZNF223	1.09184e-06
19	44000629	0.84	rs55703004	rs1996408	GTEx2015_v6	Adipose_Subcutaneous	ZNF223	3.95669e-08
19	43997663	0.81	rs56101767	rs1996408	GTEx2015_v6	Artery_Tibial	ZNF223	1.09997e-05
19	44001958	0.83	rs56171514	rs1996408	GTEx2015_v6	Adipose_Subcutaneous	ZNF223	1.5314e-06
19	43998578	0.83	rs59963278	rs1996408	GTEx2015_v6	Adipose_Subcutaneous	ZNF223	2.36973e-08
19	44013921	0.86	rs62119173	rs1996408	GTEx2015_v6	Adipose_Subcutaneous	ZNF223	2.4103e-06
19	44018761	0.87	rs6509133	rs1996408	GTEx2015_v6	Adipose_Subcutaneous	ZNF223	2.4103e-06
19	44009780	0.86	rs7245749	rs1996408	GTEx2015_v6	Adipose_Subcutaneous	ZNF223	2.34687e-06
19	43999417	0.81	rs7252394	rs1996408	GTEx2015_v6	Adipose_Subcutaneous	ZNF223	1.51611e-06
19	43999455	0.83	rs7253205	rs1996408	GTEx2015_v6	Adipose_Subcutaneous	ZNF223	3.95332e-08
19	44031586	0.93	rs7255145	rs1996408	GTEx2015_v6	Adipose_Subcutaneous	ZNF223	7.54395e-06
19	44006781	0.86	rs7255315	rs1996408	GTEx2015_v6	Adipose_Subcutaneous	ZNF223	3.5137e-06
19	44024746	0.89	rs7256908	rs1996408	GTEx2015_v6	Adipose_Subcutaneous	ZNF223	8.43502e-07
19	44031846	0.97	rs7258517	rs1996408	GTEx2015_v6	Adipose_Subcutaneous	ZNF223	1.09184e-06
19	44006189	0.86	rs8105571	rs1996408	GTEx2015_v6	Adipose_Subcutaneous	ZNF223	3.70165e-06
3	21993208	0.91	rs1497926	rs2008355	GTEx2015_v6	Testis	ZNF385D-AS2	4.68406e-07
3	21989871	0.91	rs1497927	rs2008355	GTEx2015_v6	Testis	ZNF385D-AS2	4.56818e-07
3	21995252	0.93	rs1497928	rs2008355	GTEx2015_v6	Testis	ZNF385D-AS2	4.71091e-07
3	22013551	1	rs2008355	rs2008355	GTEx2015_v6	Testis	ZNF385D-AS2	4.71537e-07
3	21999784	0.81	rs202055351	rs2008355	GTEx2015_v6	Testis	ZNF385D-AS2	1.86436e-07
3	22014914	0.96	rs34068715	rs2008355	GTEx2015_v6	Testis	ZNF385D-AS2	2.01934e-07
3	21955094	0.81	rs716237	rs2008355	GTEx2015_v6	Testis	ZNF385D-AS2	2.71479e-08
3	21959398	0.81	rs73048108	rs2008355	GTEx2015_v6	Testis	ZNF385D-AS2	2.71597e-08
3	21967146	0.84	rs73048148	rs2008355	GTEx2015_v6	Testis	ZNF385D-AS2	7.03878e-08
3	21980656	0.84	rs73048155	rs2008355	GTEx2015_v6	Testis	ZNF385D-AS2	4.31863e-07
3	21982375	0.85	rs73048156	rs2008355	GTEx2015_v6	Testis	ZNF385D-AS2	4.66277e-07
3	21990651	0.93	rs73048158	rs2008355	GTEx2015_v6	Testis	ZNF385D-AS2	4.5644e-07
6	125264921	0.94	rs11463333	rs2024971	GTEx2015_v6	Cells_Transformed_fibroblasts	HDDC2	1.56228e-05
6	125260786	0.81	rs12200369	rs2024971	GTEx2015_v6	Adipose_Subcutaneous	TPD52L1	3.03451e-07
6	125262526	1	rs2024971	rs2024971	GTEx2015_v6	Adipose_Subcutaneous	TPD52L1	1.01711e-05
6	125254090	0.81	rs2064869	rs2024971	GTEx2015_v6	Adipose_Subcutaneous	TPD52L1	2.87012e-07
6	125260012	0.81	rs3799725	rs2024971	GTEx2015_v6	Adipose_Subcutaneous	TPD52L1	1.68062e-07
6	125255226	0.81	rs3799731	rs2024971	GTEx2015_v6	Adipose_Subcutaneous	TPD52L1	2.87012e-07
6	125253363	0.81	rs3799732	rs2024971	GTEx2015_v6	Adipose_Subcutaneous	TPD52L1	5.3968e-07
6	125254594	0.81	rs3823218	rs2024971	GTEx2015_v6	Adipose_Subcutaneous	TPD52L1	2.87012e-07
6	125259689	0.81	rs4142129	rs2024971	GTEx2015_v6	Adipose_Subcutaneous	TPD52L1	1.89971e-07
6	125264587	0.94	rs4142130	rs2024971	GTEx2015_v6	Cells_Transformed_fibroblasts	HDDC2	1.31453e-05
6	125261799	0.84	rs4895687	rs2024971	GTEx2015_v6	Adipose_Subcutaneous	TPD52L1	6.17745e-07
1	196388616	0.99	rs10737670	rs2027368	GTEx2015_v6	Adipose_Subcutaneous	CFH	1.79191e-08
1	196447122	0.85	rs10754187	rs2027368	GTEx2015_v6	Adipose_Subcutaneous	CFH	1.64654e-08
1	196392367	0.99	rs10801530	rs2027368	GTEx2015_v6	Adipose_Subcutaneous	CFH	1.8049e-08
1	196394414	0.98	rs10801531	rs2027368	GTEx2015_v6	Adipose_Subcutaneous	CFH	1.80326e-08
1	196395046	0.98	rs10801532	rs2027368	GTEx2015_v6	Adipose_Subcutaneous	CFH	1.80326e-08
1	196426956	0.85	rs10801534	rs2027368	GTEx2015_v6	Adipose_Subcutaneous	CFH	1.86078e-08
1	196437945	0.86	rs10801535	rs2027368	GTEx2015_v6	Adipose_Subcutaneous	CFH	1.4357e-08
1	196431123	0.87	rs10922066	rs2027368	GTEx2015_v6	Adipose_Subcutaneous	CFH	1.72673e-08
1	196418611	0.88	rs12069983	rs2027368	GTEx2015_v6	Adipose_Subcutaneous	CFH	1.76152e-08
1	196418679	0.88	rs12069990	rs2027368	GTEx2015_v6	Adipose_Subcutaneous	CFH	1.76152e-08
1	196418502	0.86	rs12729649	rs2027368	GTEx2015_v6	Adipose_Subcutaneous	CFH	1.23557e-08
1	196437487	0.8	rs12738109	rs2027368	GTEx2015_v6	Adipose_Subcutaneous	CFH	2.24021e-08
1	196390701	0.99	rs141241538	rs2027368	GTEx2015_v6	Adipose_Subcutaneous	CFH	1.0423e-07
1	196428756	0.85	rs1538685	rs2027368	GTEx2015_v6	Adipose_Subcutaneous	CFH	1.86078e-08
1	196428645	0.85	rs1538687	rs2027368	GTEx2015_v6	Adipose_Subcutaneous	CFH	1.86078e-08
1	196383911	0.98	rs1769996	rs2027368	GTEx2015_v6	Adipose_Subcutaneous	CFH	1.43958e-07
1	196382020	1	rs2027368	rs2027368	GTEx2015_v6	Adipose_Subcutaneous	CFH	1.80735e-08
1	196382636	0.99	rs2147469	rs2027368	GTEx2015_v6	Adipose_Subcutaneous	CFH	1.45405e-07
1	196433643	0.85	rs2878557	rs2027368	GTEx2015_v6	Adipose_Subcutaneous	CFH	1.86078e-08
1	196432260	0.85	rs2878558	rs2027368	GTEx2015_v6	Adipose_Subcutaneous	CFH	1.86078e-08
1	196394986	0.97	rs2994255	rs2027368	GTEx2015_v6	Adipose_Subcutaneous	CFH	1.37327e-07
1	196447806	0.84	rs35845393	rs2027368	GTEx2015_v6	Adipose_Subcutaneous	CFH	5.06216e-09
1	196414986	0.88	rs3855964	rs2027368	GTEx2015_v6	Adipose_Subcutaneous	CFH	1.16551e-07
1	196416519	0.88	rs3927686	rs2027368	GTEx2015_v6	Adipose_Subcutaneous	CFH	2.52411e-07
1	196414471	0.86	rs3928857	rs2027368	GTEx2015_v6	Adipose_Subcutaneous	CFH	1.78145e-07
1	196416277	0.88	rs6678457	rs2027368	GTEx2015_v6	Adipose_Subcutaneous	CFH	1.80735e-08
1	196399115	0.87	rs7410845	rs2027368	GTEx2015_v6	Adipose_Subcutaneous	CFH	2.16886e-07
1	196436522	0.85	rs7531611	rs2027368	GTEx2015_v6	Adipose_Subcutaneous	CFH	1.86186e-08
1	196402302	0.95	rs7535696	rs2027368	GTEx2015_v6	Adipose_Subcutaneous	CFH	1.8317e-08
1	196417789	0.88	rs7550015	rs2027368	GTEx2015_v6	Adipose_Subcutaneous	CFH	9.75152e-08
1	196390535	0.98	rs946750	rs2027368	GTEx2015_v6	Adipose_Subcutaneous	CFH	1.37259e-07
10	10828706	0.89	rs11320156	rs2031142	GTEx2015_v6	Brain_Nucleus_accumbens_basal_ganglia	SFTA1P	1.41108e-06
10	10804910	0.99	rs1475185	rs2031142	GTEx2015_v6	Brain_Nucleus_accumbens_basal_ganglia	SFTA1P	6.36971e-07
10	10818011	0.92	rs1885827	rs2031142	GTEx2015_v6	Brain_Cortex	SFTA1P	2.76368e-06
10	10804441	1	rs2031142	rs2031142	GTEx2015_v6	Brain_Nucleus_accumbens_basal_ganglia	SFTA1P	6.3032e-07
10	10804654	0.99	rs2031143	rs2031142	GTEx2015_v6	Brain_Nucleus_accumbens_basal_ganglia	SFTA1P	6.31843e-07
10	10800676	0.99	rs2181444	rs2031142	GTEx2015_v6	Brain_Nucleus_accumbens_basal_ganglia	SFTA1P	6.34346e-07
10	10817770	0.92	rs2399575	rs2031142	GTEx2015_v6	Brain_Cortex	SFTA1P	2.85134e-06
10	10817456	0.92	rs4749990	rs2031142	GTEx2015_v6	Brain_Cortex	SFTA1P	3.13372e-06
10	10817650	0.92	rs4749992	rs2031142	GTEx2015_v6	Brain_Cortex	SFTA1P	2.92767e-06
10	10802555	0.98	rs61612499	rs2031142	GTEx2015_v6	Brain_Nucleus_accumbens_basal_ganglia	SFTA1P	6.13719e-07
10	10798886	0.98	rs6602453	rs2031142	GTEx2015_v6	Brain_Nucleus_accumbens_basal_ganglia	SFTA1P	6.63955e-07
10	10799092	0.99	rs6602454	rs2031142	GTEx2015_v6	Brain_Nucleus_accumbens_basal_ganglia	SFTA1P	6.33728e-07
10	10826455	0.89	rs6602455	rs2031142	GTEx2015_v6	Brain_Nucleus_accumbens_basal_ganglia	SFTA1P	1.45272e-06
10	10829296	0.89	rs6602456	rs2031142	GTEx2015_v6	Brain_Nucleus_accumbens_basal_ganglia	SFTA1P	1.40976e-06
10	10829334	0.91	rs6602457	rs2031142	GTEx2015_v6	Brain_Nucleus_accumbens_basal_ganglia	SFTA1P	1.49508e-06
10	10828278	0.89	rs7069558	rs2031142	GTEx2015_v6	Brain_Nucleus_accumbens_basal_ganglia	SFTA1P	1.41182e-06
10	10805902	0.99	rs7075064	rs2031142	GTEx2015_v6	Brain_Nucleus_accumbens_basal_ganglia	SFTA1P	8.64547e-07
10	10806992	0.98	rs7083737	rs2031142	GTEx2015_v6	Brain_Nucleus_accumbens_basal_ganglia	SFTA1P	1.83878e-06
10	10808295	0.98	rs7088716	rs2031142	GTEx2015_v6	Brain_Nucleus_accumbens_basal_ganglia	SFTA1P	1.52696e-06
10	10824616	0.9	rs7897651	rs2031142	GTEx2015_v6	Lung	RP1-186E20.1	1.67653e-06
10	10831414	0.82	rs7904961	rs2031142	GTEx2015_v6	Lung	SFTA1P	1.4707e-11
10	10817224	0.92	rs7911696	rs2031142	GTEx2015_v6	Brain_Cortex	SFTA1P	3.22544e-06
10	10802610	0.94	rs7913127	rs2031142	GTEx2015_v6	Brain_Nucleus_accumbens_basal_ganglia	SFTA1P	1.91279e-07
10	10798199	0.92	rs9329333	rs2031142	GTEx2015_v6	Brain_Nucleus_accumbens_basal_ganglia	SFTA1P	3.04791e-07
22	33178963	0.9	rs11913261	rs2032484	Westra2013	Whole_Blood	LARGE	8.24967e-06
22	33167631	0.89	rs1476005	rs2032484	Westra2013	Whole_Blood	LARGE	7.00949e-06
22	33168773	0.93	rs1476006	rs2032484	Westra2013	Whole_Blood	LARGE	7.06237e-06
22	33172589	0.9	rs16991928	rs2032484	Westra2013	Whole_Blood	LARGE	7.71298e-06
22	33187247	0.9	rs2097372	rs2032484	Westra2013	Whole_Blood	LARGE	3.11899e-05
22	33181273	0.89	rs2413169	rs2032484	Westra2013	Whole_Blood	LARGE	9.69798e-06
22	33178475	0.9	rs7284510	rs2032484	Westra2013	Whole_Blood	LARGE	7.25047e-06
22	33178191	0.9	rs7290016	rs2032484	Westra2013	Whole_Blood	LARGE	2.04061e-05
22	33166697	0.89	rs743794	rs2032484	Westra2013	Whole_Blood	LARGE	6.16646e-06
22	33195176	0.95	rs8136990	rs2032484	Westra2013	Whole_Blood	LARGE	9.15608e-06
5	57730514	0.97	rs1558367	rs2041402	Hao2012	Lung	PLK2	1.11e-05
16	15576193	0.87	rs111567211	rs2071332	GTEx2015_v6	Esophagus_Mucosa	RP11-680G24.5	1.37998e-05
16	15586785	1	rs2071332	rs2071332	GTEx2015_v6	Cells_Transformed_fibroblasts	C16orf45	1.13457e-05
10	117254512	1	rs2072362	rs2072362	Westra2013	Whole_Blood	PDZD8	0.0012527
10	117259168	0.81	rs2283138	rs2072362	Westra2013	Whole_Blood	PDZD8	2.17233e-05
19	15142887	0.86	rs10403708	rs2074265	Westra2013	Whole_Blood	ILVBL	0.0010249
19	15137178	0.86	rs10411446	rs2074265	Westra2013	Whole_Blood	ILVBL	0.00116792
19	15141358	0.85	rs11879608	rs2074265	Westra2013	Whole_Blood	ILVBL	0.00115974
19	15135668	0.86	rs12974057	rs2074265	Westra2013	Whole_Blood	ILVBL	0.00122583
19	15122770	1	rs2074265	rs2074265	Lappalainen2013	Lymphoblastoid_EUR_exonlevel	ENSG00000105135	7.51739e-07
19	15122820	0.97	rs2074266	rs2074265	Lappalainen2013	Lymphoblastoid_EUR_exonlevel	ENSG00000105135	3.18921e-06
19	15125121	0.89	rs4141356	rs2074265	Westra2013	Whole_Blood	ILVBL	0.000427336
19	15124336	0.9	rs4808213	rs2074265	Lappalainen2013	Lymphoblastoid_EUR_exonlevel	ENSG00000105135	4.88426e-06
		0.88	rs62116497	rs2074265	Lappalainen2013	Lymphoblastoid_EUR_exonlevel	ENSG00000105135	3.2693e-06
19	15123824	0.89	rs718100	rs2074265	Lappalainen2013	Lymphoblastoid_EUR_exonlevel	ENSG00000105135	3.66243e-06
19	15122511	0.93	rs8100069	rs2074265	Lappalainen2013	Lymphoblastoid_EUR_exonlevel	ENSG00000105135	1.64972e-06
4	132870448	0.85	rs10016640	rs2084403	GTEx2015_v6	Artery_Aorta	RP11-404I7.2	8.14393e-06
4	132872825	0.84	rs6843091	rs2084403	GTEx2015_v6	Artery_Aorta	RP11-404I7.2	2.40684e-05
22	33178963	0.98	rs11913261	rs2105878	Westra2013	Whole_Blood	LARGE	8.24967e-06
22	33167631	0.99	rs1476005	rs2105878	Westra2013	Whole_Blood	LARGE	7.00949e-06
22	33168773	0.97	rs1476006	rs2105878	Westra2013	Whole_Blood	LARGE	7.06237e-06
22	33172589	0.98	rs16991928	rs2105878	Westra2013	Whole_Blood	LARGE	7.71298e-06
22	33187247	1	rs2097372	rs2105878	Westra2013	Whole_Blood	LARGE	3.11899e-05
22	33181273	0.99	rs2413169	rs2105878	Westra2013	Whole_Blood	LARGE	9.69798e-06
22	33178475	0.98	rs7284510	rs2105878	Westra2013	Whole_Blood	LARGE	7.25047e-06
22	33178191	0.98	rs7290016	rs2105878	Westra2013	Whole_Blood	LARGE	2.04061e-05
22	33178381	0.82	rs7290315	rs2105878	Westra2013	Whole_Blood	LARGE	0.00034544
22	33166697	0.99	rs743794	rs2105878	Westra2013	Whole_Blood	LARGE	6.16646e-06
22	33195176	0.95	rs8136990	rs2105878	Westra2013	Whole_Blood	LARGE	9.15608e-06
2	233863639	0.98	rs140234113	rs213544	GTEx2015_v6	Testis	MSL3P1	7.221e-08
2	233863581	0.86	rs142246984	rs213544	GTEx2015_v6	Testis	MSL3P1	1.58071e-07
2	233863758	0.85	rs147726423	rs213544	GTEx2015_v6	Testis	MSL3P1	5.5509e-08
2	233863620	0.98	rs147875238	rs213544	GTEx2015_v6	Testis	MSL3P1	7.221e-08
2	233881535	1	rs17862910	rs213544	GTEx2015_v6	Testis	MSL3P1	8.29274e-08
2	233884756	1	rs17862913	rs213544	GTEx2015_v6	Testis	MSL3P1	2.59158e-07
2	233887355	1	rs17863831	rs213544	GTEx2015_v6	Testis	MSL3P1	8.29274e-08
2	233890585	1	rs17868375	rs213544	GTEx2015_v6	Testis	MSL3P1	2.59639e-07
2	233865230	1	rs186159	rs213544	GTEx2015_v6	Testis	MSL3P1	8.29274e-08
2	233865430	1	rs188492	rs213544	GTEx2015_v6	Testis	MSL3P1	8.29274e-08
2	233870998	1	rs213541	rs213544	GTEx2015_v6	Testis	MSL3P1	8.29274e-08
2	233865379	1	rs213543	rs213544	GTEx2015_v6	Testis	MSL3P1	8.29274e-08
2	233867029	1	rs213544	rs213544	GTEx2015_v6	Testis	MSL3P1	8.29274e-08
2	233875600	1	rs213550	rs213544	GTEx2015_v6	Testis	MSL3P1	8.29274e-08
2	233864265	1	rs511387	rs213544	GTEx2015_v6	Testis	MSL3P1	8.98031e-08
2	233864337	1	rs566985	rs213544	GTEx2015_v6	Testis	MSL3P1	8.29274e-08
2	233864547	1	rs568906	rs213544	GTEx2015_v6	Testis	MSL3P1	8.29274e-08
2	233864757	1	rs570800	rs213544	GTEx2015_v6	Testis	MSL3P1	8.29274e-08
2	233885640	1	rs653844	rs213544	GTEx2015_v6	Testis	MSL3P1	2.59158e-07
2	233880088	1	rs6727154	rs213544	GTEx2015_v6	Testis	MSL3P1	2.69095e-07
2	233879896	1	rs6747176	rs213544	GTEx2015_v6	Testis	MSL3P1	2.69095e-07
2	233849893	0.95	rs685139	rs213544	GTEx2015_v6	Testis	MSL3P1	8.29274e-08
2	233888637	1	rs79512749	rs213544	GTEx2015_v6	Testis	MSL3P1	8.29274e-08
2	233863267	1	rs80009440	rs213544	GTEx2015_v6	Testis	MSL3P1	8.29274e-08
5	169835755	0.96	rs6882816	rs2161148	Lappalainen2013	Lymphoblastoid_EUR_exonlevel	ENSG00000134516	7.52496e-06
2	233850121	0.94	rs10173569	rs2173746	GTEx2015_v6	Testis	HJURP	6.7035e-07
2	233860139	1	rs11562979	rs2173746	GTEx2015_v6	Testis	HJURP	1.47195e-09
2	233860462	1	rs11563228	rs2173746	GTEx2015_v6	Testis	HJURP	1.41004e-09
2	233851164	0.94	rs11563231	rs2173746	GTEx2015_v6	Testis	HJURP	6.71236e-07
2	233851097	0.94	rs13384575	rs2173746	GTEx2015_v6	Testis	HJURP	6.71236e-07
2	233851154	0.94	rs13384669	rs2173746	GTEx2015_v6	Testis	HJURP	6.71236e-07
2	233862977	1	rs13390819	rs2173746	GTEx2015_v6	Testis	HJURP	1.41004e-09
2	233857340	0.9	rs13398248	rs2173746	GTEx2015_v6	Testis	HJURP	7.82137e-08
2	233857369	1	rs13403318	rs2173746	GTEx2015_v6	Testis	HJURP	1.41004e-09
2	233857326	0.94	rs13406453	rs2173746	GTEx2015_v6	Testis	HJURP	2.10422e-08
2	233857333	0.9	rs13406457	rs2173746	GTEx2015_v6	Testis	HJURP	7.86874e-08
2	233858835	1	rs13410024	rs2173746	GTEx2015_v6	Testis	HJURP	1.41004e-09
2	233858843	1	rs13410032	rs2173746	GTEx2015_v6	Testis	HJURP	1.41004e-09
2	233851301	0.94	rs13417465	rs2173746	GTEx2015_v6	Testis	HJURP	6.71236e-07
2	233851292	0.94	rs13427471	rs2173746	GTEx2015_v6	Testis	HJURP	6.71236e-07
2	233844974	0.93	rs147078503	rs2173746	GTEx2015_v6	Testis	HJURP	6.98624e-08
2	233850572	0.94	rs17862903	rs2173746	GTEx2015_v6	Testis	HJURP	6.71236e-07
2	233860298	0.88	rs17862906	rs2173746	GTEx2015_v6	Testis	HJURP	6.38967e-09
2	233860337	1	rs17862907	rs2173746	GTEx2015_v6	Testis	HJURP	1.41004e-09
2	233860180	1	rs17863825	rs2173746	GTEx2015_v6	Testis	HJURP	1.41004e-09
2	233860201	1	rs17863826	rs2173746	GTEx2015_v6	Testis	HJURP	1.41004e-09
2	233860175	1	rs17864729	rs2173746	GTEx2015_v6	Testis	HJURP	1.41004e-09
2	233860199	1	rs17868368	rs2173746	GTEx2015_v6	Testis	HJURP	1.41004e-09
2	233860284	0.94	rs17868369	rs2173746	GTEx2015_v6	Testis	HJURP	2.57935e-09
2	233844973	0.91	rs201314117	rs2173746	GTEx2015_v6	Testis	HJURP	6.98624e-08
2	233860297	0.88	rs201708959	rs2173746	GTEx2015_v6	Testis	HJURP	6.42542e-09
2	233844761	0.93	rs213556	rs2173746	GTEx2015_v6	Testis	HJURP	2.19335e-09
2	233860084	1	rs2173746	rs2173746	GTEx2015_v6	Testis	HJURP	1.41004e-09
2	233860048	1	rs2173747	rs2173746	GTEx2015_v6	Testis	HJURP	1.41004e-09
2	233860620	1	rs2530796	rs2173746	GTEx2015_v6	Testis	HJURP	1.41004e-09
2	233858752	1	rs2650888	rs2173746	GTEx2015_v6	Testis	HJURP	1.41004e-09
2	233853626	0.96	rs473504	rs2173746	GTEx2015_v6	Testis	HJURP	1.20131e-08
2	233858925	1	rs494812	rs2173746	GTEx2015_v6	Testis	HJURP	1.35737e-09
2	233858482	1	rs498680	rs2173746	GTEx2015_v6	Testis	HJURP	1.41004e-09
2	233862042	1	rs498696	rs2173746	GTEx2015_v6	Testis	HJURP	1.41004e-09
2	233862075	0.94	rs498786	rs2173746	GTEx2015_v6	Testis	HJURP	2.57935e-09
2	233862076	0.94	rs498790	rs2173746	GTEx2015_v6	Testis	HJURP	2.57935e-09
2	233858348	1	rs499703	rs2173746	GTEx2015_v6	Testis	HJURP	1.41004e-09
2	233862397	1	rs501650	rs2173746	GTEx2015_v6	Testis	HJURP	1.41004e-09
2	233858098	1	rs502321	rs2173746	GTEx2015_v6	Testis	HJURP	1.41004e-09
2	233854854	1	rs506632	rs2173746	GTEx2015_v6	Testis	HJURP	1.41004e-09
2	233851443	0.94	rs522389	rs2173746	GTEx2015_v6	Testis	HJURP	6.71236e-07
2	233849854	0.93	rs529963	rs2173746	GTEx2015_v6	Testis	HJURP	6.7035e-07
2	233857133	1	rs531771	rs2173746	GTEx2015_v6	Testis	HJURP	1.41004e-09
2	233849201	0.93	rs536265	rs2173746	GTEx2015_v6	Testis	HJURP	6.69908e-07
2	233848165	0.89	rs566529	rs2173746	GTEx2015_v6	Testis	HJURP	4.27874e-08
2	233859829	1	rs575194	rs2173746	GTEx2015_v6	Testis	HJURP	1.41004e-09
2	233859584	1	rs577734	rs2173746	GTEx2015_v6	Testis	HJURP	1.41004e-09
2	233859560	1	rs577782	rs2173746	GTEx2015_v6	Testis	HJURP	1.41004e-09
2	233860975	1	rs577820	rs2173746	GTEx2015_v6	Testis	HJURP	1.41004e-09
2	233859421	1	rs579327	rs2173746	GTEx2015_v6	Testis	HJURP	1.41004e-09
2	233859143	0.98	rs581377	rs2173746	GTEx2015_v6	Testis	HJURP	1.43651e-09
2	233859251	1	rs59379695	rs2173746	GTEx2015_v6	Testis	HJURP	1.41004e-09
2	233862411	1	rs596509	rs2173746	GTEx2015_v6	Testis	HJURP	1.41004e-09
2	233861908	0.93	rs598759	rs2173746	GTEx2015_v6	Testis	HJURP	2.63561e-09
2	233861907	0.94	rs598760	rs2173746	GTEx2015_v6	Testis	HJURP	2.57935e-09
2	233849367	0.93	rs606397	rs2173746	GTEx2015_v6	Testis	HJURP	6.69908e-07
2	233861471	1	rs611131	rs2173746	GTEx2015_v6	Testis	HJURP	6.07556e-10
2	233861444	1	rs611169	rs2173746	GTEx2015_v6	Testis	HJURP	1.41004e-09
2	233861377	1	rs611563	rs2173746	GTEx2015_v6	Testis	HJURP	1.41004e-09
2	233848804	0.93	rs619351	rs2173746	GTEx2015_v6	Testis	HJURP	6.69466e-07
2	233860659	1	rs625151	rs2173746	GTEx2015_v6	Testis	HJURP	1.41004e-09
2	233860001	1	rs628138	rs2173746	GTEx2015_v6	Testis	HJURP	1.41004e-09
2	233859357	1	rs657658	rs2173746	GTEx2015_v6	Testis	HJURP	1.41004e-09
2	233859288	1	rs658054	rs2173746	GTEx2015_v6	Testis	HJURP	1.41004e-09
2	233859113	1	rs658607	rs2173746	GTEx2015_v6	Testis	HJURP	1.41004e-09
2	233858237	1	rs672831	rs2173746	GTEx2015_v6	Testis	HJURP	1.41004e-09
2	233857615	1	rs686003	rs2173746	GTEx2015_v6	Testis	HJURP	1.40874e-09
2	233857607	1	rs686007	rs2173746	GTEx2015_v6	Testis	HJURP	1.40874e-09
2	233857467	1	rs686802	rs2173746	GTEx2015_v6	Testis	HJURP	1.41004e-09
2	233857036	1	rs688677	rs2173746	GTEx2015_v6	Testis	HJURP	1.41004e-09
2	233849968	0.94	rs693637	rs2173746	GTEx2015_v6	Testis	HJURP	6.7035e-07
2	233863204	1	rs78219052	rs2173746	GTEx2015_v6	Testis	HJURP	1.41004e-09
4	15893234	0.98	rs13104101	rs2191003	Westra2013	Whole_Blood	BST1	7.87003e-13
4	15894168	1	rs2191003	rs2191003	Westra2013	Whole_Blood	BST1	1.02134e-12
4	15893522	0.98	rs6812242	rs2191003	Westra2013	Whole_Blood	BST1	8.26693e-14
21	36279015	1	rs2284642	rs2284642	Westra2013	Whole_Blood	MORC3	0.000368602
2	15510256	1	rs2287269	rs2287269	Ramasamy2014	Brain_CRBL	NBAS	2.29e-07
1	156422663	0.82	rs16837376	rs2296373	Westra2013	Whole_Blood	C1orf85	5.00058e-05
3	179857302	0.96	rs10937012	rs2339914	Lappalainen2013	Lymphoblastoid_EUR_exonlevel	ENSG00000114757	3.42567e-06
3	179861828	0.97	rs11317919	rs2339914	Lappalainen2013	Lymphoblastoid_EUR_exonlevel	ENSG00000114757	3.53655e-06
3	179861958	0.97	rs11713949	rs2339914	Lappalainen2013	Lymphoblastoid_EUR_exonlevel	ENSG00000114757	4.41315e-06
3	179860402	0.98	rs12107337	rs2339914	Lappalainen2013	Lymphoblastoid_EUR_exonlevel	ENSG00000114757	4.43743e-06
3	179862998	0.99	rs12492963	rs2339914	Lappalainen2013	Lymphoblastoid_EUR_exonlevel	ENSG00000114757	3.97221e-06
3	179858528	0.96	rs1567623	rs2339914	Lappalainen2013	Lymphoblastoid_EUR_exonlevel	ENSG00000114757	3.86474e-06
3	179869610	0.98	rs1609788	rs2339914	Lappalainen2013	Lymphoblastoid_EUR_exonlevel	ENSG00000114757	9.42062e-07
3	179869879	0.97	rs1609789	rs2339914	Lappalainen2013	Lymphoblastoid_EUR_exonlevel	ENSG00000114757	1.43724e-06
3	179868047	0.82	rs200702847	rs2339914	Lappalainen2013	Lymphoblastoid_EUR_exonlevel	ENSG00000114757	1.01443e-06
3	179865650	0.98	rs2177592	rs2339914	Lappalainen2013	Lymphoblastoid_EUR_exonlevel	ENSG00000114757	1.50189e-06
3	179875564	1	rs2302743	rs2339914	Lappalainen2013	Lymphoblastoid_EUR_exonlevel	ENSG00000114757	1.57876e-06
3	179874452	1	rs2339914	rs2339914	Lappalainen2013	Lymphoblastoid_EUR_exonlevel	ENSG00000114757	1.80451e-06
3	179875130	1	rs2339916	rs2339914	Lappalainen2013	Lymphoblastoid_EUR_exonlevel	ENSG00000114757	1.58515e-06
3	179868027	0.98	rs35504390	rs2339914	Lappalainen2013	Lymphoblastoid_EUR_exonlevel	ENSG00000114757	8.39188e-07
3	179858010	0.96	rs3774239	rs2339914	Lappalainen2013	Lymphoblastoid_EUR_exonlevel	ENSG00000114757	3.50978e-06
3	179861151	0.99	rs3774240	rs2339914	Lappalainen2013	Lymphoblastoid_EUR_exonlevel	ENSG00000114757	4.39693e-06
3	179867941	0.98	rs4854953	rs2339914	Lappalainen2013	Lymphoblastoid_EUR_exonlevel	ENSG00000114757	1.29406e-06
3	179875284	1	rs55664665	rs2339914	Lappalainen2013	Lymphoblastoid_EUR_exonlevel	ENSG00000114757	1.57876e-06
3	179868044	0.94	rs57462506	rs2339914	Lappalainen2013	Lymphoblastoid_EUR_exonlevel	ENSG00000114757	3.90847e-07
3	179861748	0.99	rs6443674	rs2339914	Lappalainen2013	Lymphoblastoid_EUR_exonlevel	ENSG00000114757	4.42874e-06
3	179873978	1	rs6443676	rs2339914	Lappalainen2013	Lymphoblastoid_EUR_exonlevel	ENSG00000114757	1.51051e-06
3	179873665	0.99	rs6769641	rs2339914	Lappalainen2013	Lymphoblastoid_EUR_exonlevel	ENSG00000114757	3.544e-06
3	179873318	1	rs7616060	rs2339914	Lappalainen2013	Lymphoblastoid_EUR_exonlevel	ENSG00000114757	1.58015e-06
16	77263670	0.83	rs1594049	rs2343047	GTEx2015_v6	Adipose_Subcutaneous	SYCE1L	9.64122e-08
16	77276599	1	rs2343047	rs2343047	GTEx2015_v6	Adipose_Subcutaneous	SYCE1L	6.98504e-12
1	236194091	0.87	rs10924691	rs2385203	GTEx2015_v6	Brain_Caudate_basal_ganglia	ERO1LB	3.55257e-06
1	236195522	0.87	rs10924696	rs2385203	GTEx2015_v6	Brain_Caudate_basal_ganglia	ERO1LB	3.49129e-06
1	236214836	0.83	rs1110381	rs2385203	GTEx2015_v6	Brain_Caudate_basal_ganglia	ERO1LB	4.82226e-10
1	236214860	0.83	rs1110382	rs2385203	GTEx2015_v6	Brain_Caudate_basal_ganglia	ERO1LB	6.00567e-10
1	236189234	0.87	rs114423832	rs2385203	GTEx2015_v6	Brain_Caudate_basal_ganglia	ERO1LB	2.81364e-06
1	236197510	0.81	rs11485006	rs2385203	GTEx2015_v6	Heart_Atrial_Appendage	GPR137B	2.7545e-06
1	236195416	0.88	rs115410296	rs2385203	GTEx2015_v6	Brain_Caudate_basal_ganglia	ERO1LB	1.37875e-06
1	236188466	0.87	rs12034841	rs2385203	GTEx2015_v6	Nerve_Tibial	ERO1LB	6.36112e-06
1	236194850	0.87	rs12036503	rs2385203	GTEx2015_v6	Brain_Caudate_basal_ganglia	ERO1LB	3.5397e-06
1	236215370	0.83	rs12046588	rs2385203	GTEx2015_v6	Brain_Caudate_basal_ganglia	ERO1LB	3.59408e-10
1	236193922	0.87	rs12077511	rs2385203	GTEx2015_v6	Brain_Caudate_basal_ganglia	ERO1LB	3.56838e-06
1	236195465	0.87	rs12094360	rs2385203	GTEx2015_v6	Brain_Caudate_basal_ganglia	ERO1LB	3.49129e-06
1	236197872	0.83	rs12097407	rs2385203	GTEx2015_v6	Heart_Atrial_Appendage	GPR137B	1.53949e-06
1	236192585	0.88	rs145985332	rs2385203	GTEx2015_v6	Brain_Caudate_basal_ganglia	ERO1LB	1.34506e-06
1	236207960	0.81	rs1880913	rs2385203	GTEx2015_v6	Brain_Caudate_basal_ganglia	ERO1LB	4.01273e-10
1	236190993	0.87	rs2094046	rs2385203	GTEx2015_v6	Nerve_Tibial	ERO1LB	8.3152e-06
1	236182913	1	rs2385203	rs2385203	GTEx2015_v6	Brain_Caudate_basal_ganglia	ERO1LB	1.19944e-06
1	236194485	0.87	rs56157418	rs2385203	GTEx2015_v6	Brain_Caudate_basal_ganglia	ERO1LB	3.56154e-06
1	236192157	0.87	rs56810408	rs2385203	GTEx2015_v6	Brain_Caudate_basal_ganglia	ERO1LB	7.01163e-07
1	236214317	0.83	rs58250794	rs2385203	GTEx2015_v6	Brain_Caudate_basal_ganglia	ERO1LB	3.67346e-10
1	236193311	0.87	rs58736930	rs2385203	GTEx2015_v6	Brain_Caudate_basal_ganglia	ERO1LB	3.52625e-06
1	236196978	0.87	rs59164978	rs2385203	GTEx2015_v6	Brain_Caudate_basal_ganglia	ERO1LB	3.47293e-06
14	93249931	0.91	rs1263428	rs2402277	GTEx2015_v6	Cells_Transformed_fibroblasts	BTBD7	4.53157e-07
14	93309393	0.97	rs17811748	rs2402277	GTEx2015_v6	Cells_Transformed_fibroblasts	BTBD7	4.66173e-07
14	93321904	1	rs2402277	rs2402277	GTEx2015_v6	Cells_Transformed_fibroblasts	BTBD7	6.50644e-07
14	93278313	0.97	rs35075887	rs2402277	GTEx2015_v6	Cells_Transformed_fibroblasts	BTBD7	4.09411e-07
14	93330754	0.97	rs35494539	rs2402277	GTEx2015_v6	Cells_Transformed_fibroblasts	BTBD7	7.46103e-07
14	93305743	0.96	rs79350597	rs2402277	GTEx2015_v6	Cells_Transformed_fibroblasts	BTBD7	5.27443e-07
5	57730514	0.88	rs1558367	rs2408847	Hao2012	Lung	PLK2	1.11e-05
14	39413767	0.9	rs10143351	rs2415545	GTEx2015_v6	Artery_Tibial	RP11-407N17.5	2.34326e-06
14	39427452	0.9	rs10145949	rs2415545	GTEx2015_v6	Artery_Tibial	RP11-407N17.5	3.47601e-07
14	39394598	1	rs2415545	rs2415545	GTEx2015_v6	Artery_Tibial	RP11-407N17.5	7.60107e-07
14	39384546	0.93	rs6571932	rs2415545	GTEx2015_v6	Artery_Tibial	RP11-407N17.5	4.48529e-07
14	39433870	0.9	rs7160664	rs2415545	GTEx2015_v6	Artery_Tibial	RP11-407N17.5	2.27382e-06
14	39417503	0.9	rs8006893	rs2415545	GTEx2015_v6	Artery_Tibial	RP11-407N17.5	2.16487e-06
14	39389957	0.96	rs8011173	rs2415545	GTEx2015_v6	Artery_Tibial	RP11-407N17.5	3.50486e-07
14	39421341	0.9	rs8019328	rs2415545	GTEx2015_v6	Artery_Tibial	RP11-407N17.5	6.98313e-07
2	233850121	0.94	rs10173569	rs2530796	GTEx2015_v6	Testis	HJURP	6.7035e-07
2	233860139	1	rs11562979	rs2530796	GTEx2015_v6	Testis	HJURP	1.47195e-09
2	233860462	1	rs11563228	rs2530796	GTEx2015_v6	Testis	HJURP	1.41004e-09
2	233851164	0.94	rs11563231	rs2530796	GTEx2015_v6	Testis	HJURP	6.71236e-07
2	233851097	0.94	rs13384575	rs2530796	GTEx2015_v6	Testis	HJURP	6.71236e-07
2	233851154	0.94	rs13384669	rs2530796	GTEx2015_v6	Testis	HJURP	6.71236e-07
2	233862977	1	rs13390819	rs2530796	GTEx2015_v6	Testis	HJURP	1.41004e-09
2	233857340	0.9	rs13398248	rs2530796	GTEx2015_v6	Testis	HJURP	7.82137e-08
2	233857369	1	rs13403318	rs2530796	GTEx2015_v6	Testis	HJURP	1.41004e-09
2	233857326	0.94	rs13406453	rs2530796	GTEx2015_v6	Testis	HJURP	2.10422e-08
2	233857333	0.9	rs13406457	rs2530796	GTEx2015_v6	Testis	HJURP	7.86874e-08
2	233858835	1	rs13410024	rs2530796	GTEx2015_v6	Testis	HJURP	1.41004e-09
2	233858843	1	rs13410032	rs2530796	GTEx2015_v6	Testis	HJURP	1.41004e-09
2	233851301	0.94	rs13417465	rs2530796	GTEx2015_v6	Testis	HJURP	6.71236e-07
2	233851292	0.94	rs13427471	rs2530796	GTEx2015_v6	Testis	HJURP	6.71236e-07
2	233844974	0.93	rs147078503	rs2530796	GTEx2015_v6	Testis	HJURP	6.98624e-08
2	233850572	0.94	rs17862903	rs2530796	GTEx2015_v6	Testis	HJURP	6.71236e-07
2	233860298	0.88	rs17862906	rs2530796	GTEx2015_v6	Testis	HJURP	6.38967e-09
2	233860337	1	rs17862907	rs2530796	GTEx2015_v6	Testis	HJURP	1.41004e-09
2	233860180	1	rs17863825	rs2530796	GTEx2015_v6	Testis	HJURP	1.41004e-09
2	233860201	1	rs17863826	rs2530796	GTEx2015_v6	Testis	HJURP	1.41004e-09
2	233860175	1	rs17864729	rs2530796	GTEx2015_v6	Testis	HJURP	1.41004e-09
2	233860199	1	rs17868368	rs2530796	GTEx2015_v6	Testis	HJURP	1.41004e-09
2	233860284	0.94	rs17868369	rs2530796	GTEx2015_v6	Testis	HJURP	2.57935e-09
2	233844973	0.91	rs201314117	rs2530796	GTEx2015_v6	Testis	HJURP	6.98624e-08
2	233860297	0.88	rs201708959	rs2530796	GTEx2015_v6	Testis	HJURP	6.42542e-09
2	233844761	0.93	rs213556	rs2530796	GTEx2015_v6	Testis	HJURP	2.19335e-09
2	233860084	1	rs2173746	rs2530796	GTEx2015_v6	Testis	HJURP	1.41004e-09
2	233860048	1	rs2173747	rs2530796	GTEx2015_v6	Testis	HJURP	1.41004e-09
2	233860620	1	rs2530796	rs2530796	GTEx2015_v6	Testis	HJURP	1.41004e-09
2	233858752	1	rs2650888	rs2530796	GTEx2015_v6	Testis	HJURP	1.41004e-09
2	233853626	0.96	rs473504	rs2530796	GTEx2015_v6	Testis	HJURP	1.20131e-08
2	233858925	1	rs494812	rs2530796	GTEx2015_v6	Testis	HJURP	1.35737e-09
2	233858482	1	rs498680	rs2530796	GTEx2015_v6	Testis	HJURP	1.41004e-09
2	233862042	1	rs498696	rs2530796	GTEx2015_v6	Testis	HJURP	1.41004e-09
2	233862075	0.94	rs498786	rs2530796	GTEx2015_v6	Testis	HJURP	2.57935e-09
2	233862076	0.94	rs498790	rs2530796	GTEx2015_v6	Testis	HJURP	2.57935e-09
2	233858348	1	rs499703	rs2530796	GTEx2015_v6	Testis	HJURP	1.41004e-09
2	233862397	1	rs501650	rs2530796	GTEx2015_v6	Testis	HJURP	1.41004e-09
2	233858098	1	rs502321	rs2530796	GTEx2015_v6	Testis	HJURP	1.41004e-09
2	233854854	1	rs506632	rs2530796	GTEx2015_v6	Testis	HJURP	1.41004e-09
2	233851443	0.94	rs522389	rs2530796	GTEx2015_v6	Testis	HJURP	6.71236e-07
2	233849854	0.93	rs529963	rs2530796	GTEx2015_v6	Testis	HJURP	6.7035e-07
2	233857133	1	rs531771	rs2530796	GTEx2015_v6	Testis	HJURP	1.41004e-09
2	233849201	0.93	rs536265	rs2530796	GTEx2015_v6	Testis	HJURP	6.69908e-07
2	233848165	0.89	rs566529	rs2530796	GTEx2015_v6	Testis	HJURP	4.27874e-08
2	233859829	1	rs575194	rs2530796	GTEx2015_v6	Testis	HJURP	1.41004e-09
2	233859584	1	rs577734	rs2530796	GTEx2015_v6	Testis	HJURP	1.41004e-09
2	233859560	1	rs577782	rs2530796	GTEx2015_v6	Testis	HJURP	1.41004e-09
2	233860975	1	rs577820	rs2530796	GTEx2015_v6	Testis	HJURP	1.41004e-09
2	233859421	1	rs579327	rs2530796	GTEx2015_v6	Testis	HJURP	1.41004e-09
2	233859143	0.98	rs581377	rs2530796	GTEx2015_v6	Testis	HJURP	1.43651e-09
2	233859251	1	rs59379695	rs2530796	GTEx2015_v6	Testis	HJURP	1.41004e-09
2	233862411	1	rs596509	rs2530796	GTEx2015_v6	Testis	HJURP	1.41004e-09
2	233861908	0.93	rs598759	rs2530796	GTEx2015_v6	Testis	HJURP	2.63561e-09
2	233861907	0.94	rs598760	rs2530796	GTEx2015_v6	Testis	HJURP	2.57935e-09
2	233849367	0.93	rs606397	rs2530796	GTEx2015_v6	Testis	HJURP	6.69908e-07
2	233861471	1	rs611131	rs2530796	GTEx2015_v6	Testis	HJURP	6.07556e-10
2	233861444	1	rs611169	rs2530796	GTEx2015_v6	Testis	HJURP	1.41004e-09
2	233861377	1	rs611563	rs2530796	GTEx2015_v6	Testis	HJURP	1.41004e-09
2	233848804	0.93	rs619351	rs2530796	GTEx2015_v6	Testis	HJURP	6.69466e-07
2	233860659	1	rs625151	rs2530796	GTEx2015_v6	Testis	HJURP	1.41004e-09
2	233860001	1	rs628138	rs2530796	GTEx2015_v6	Testis	HJURP	1.41004e-09
2	233859357	1	rs657658	rs2530796	GTEx2015_v6	Testis	HJURP	1.41004e-09
2	233859288	1	rs658054	rs2530796	GTEx2015_v6	Testis	HJURP	1.41004e-09
2	233859113	1	rs658607	rs2530796	GTEx2015_v6	Testis	HJURP	1.41004e-09
2	233858237	1	rs672831	rs2530796	GTEx2015_v6	Testis	HJURP	1.41004e-09
2	233857615	1	rs686003	rs2530796	GTEx2015_v6	Testis	HJURP	1.40874e-09
2	233857607	1	rs686007	rs2530796	GTEx2015_v6	Testis	HJURP	1.40874e-09
2	233857467	1	rs686802	rs2530796	GTEx2015_v6	Testis	HJURP	1.41004e-09
2	233857036	1	rs688677	rs2530796	GTEx2015_v6	Testis	HJURP	1.41004e-09
2	233849968	0.94	rs693637	rs2530796	GTEx2015_v6	Testis	HJURP	6.7035e-07
2	233863204	1	rs78219052	rs2530796	GTEx2015_v6	Testis	HJURP	1.41004e-09
3	187534142	0.97	rs2114127	rs2553991	Westra2013	Whole_Blood	RTP4	0.000815146
3	187533492	0.98	rs2123174	rs2553991	Westra2013	Whole_Blood	RTP4	0.000996901
3	187548677	0.89	rs2553977	rs2553991	Westra2013	Whole_Blood	RTP4	0.0019157
3	187529300	1	rs2553991	rs2553991	Westra2013	Whole_Blood	RTP4	0.000816912
3	187526116	0.94	rs2600983	rs2553991	Westra2013	Whole_Blood	RTP4	0.00136952
3	187532877	0.97	rs2653299	rs2553991	Westra2013	Whole_Blood	RTP4	0.00074354
2	233850121	0.94	rs10173569	rs2650888	GTEx2015_v6	Testis	HJURP	6.7035e-07
2	233860139	1	rs11562979	rs2650888	GTEx2015_v6	Testis	HJURP	1.47195e-09
2	233860462	1	rs11563228	rs2650888	GTEx2015_v6	Testis	HJURP	1.41004e-09
2	233851164	0.94	rs11563231	rs2650888	GTEx2015_v6	Testis	HJURP	6.71236e-07
2	233851097	0.94	rs13384575	rs2650888	GTEx2015_v6	Testis	HJURP	6.71236e-07
2	233851154	0.94	rs13384669	rs2650888	GTEx2015_v6	Testis	HJURP	6.71236e-07
2	233862977	1	rs13390819	rs2650888	GTEx2015_v6	Testis	HJURP	1.41004e-09
2	233857340	0.9	rs13398248	rs2650888	GTEx2015_v6	Testis	HJURP	7.82137e-08
2	233857369	1	rs13403318	rs2650888	GTEx2015_v6	Testis	HJURP	1.41004e-09
2	233857326	0.94	rs13406453	rs2650888	GTEx2015_v6	Testis	HJURP	2.10422e-08
2	233857333	0.9	rs13406457	rs2650888	GTEx2015_v6	Testis	HJURP	7.86874e-08
2	233858835	1	rs13410024	rs2650888	GTEx2015_v6	Testis	HJURP	1.41004e-09
2	233858843	1	rs13410032	rs2650888	GTEx2015_v6	Testis	HJURP	1.41004e-09
2	233851301	0.94	rs13417465	rs2650888	GTEx2015_v6	Testis	HJURP	6.71236e-07
2	233851292	0.94	rs13427471	rs2650888	GTEx2015_v6	Testis	HJURP	6.71236e-07
2	233844974	0.93	rs147078503	rs2650888	GTEx2015_v6	Testis	HJURP	6.98624e-08
2	233850572	0.94	rs17862903	rs2650888	GTEx2015_v6	Testis	HJURP	6.71236e-07
2	233860298	0.88	rs17862906	rs2650888	GTEx2015_v6	Testis	HJURP	6.38967e-09
2	233860337	1	rs17862907	rs2650888	GTEx2015_v6	Testis	HJURP	1.41004e-09
2	233860180	1	rs17863825	rs2650888	GTEx2015_v6	Testis	HJURP	1.41004e-09
2	233860201	1	rs17863826	rs2650888	GTEx2015_v6	Testis	HJURP	1.41004e-09
2	233860175	1	rs17864729	rs2650888	GTEx2015_v6	Testis	HJURP	1.41004e-09
2	233860199	1	rs17868368	rs2650888	GTEx2015_v6	Testis	HJURP	1.41004e-09
2	233860284	0.94	rs17868369	rs2650888	GTEx2015_v6	Testis	HJURP	2.57935e-09
2	233844973	0.91	rs201314117	rs2650888	GTEx2015_v6	Testis	HJURP	6.98624e-08
2	233860297	0.88	rs201708959	rs2650888	GTEx2015_v6	Testis	HJURP	6.42542e-09
2	233844761	0.93	rs213556	rs2650888	GTEx2015_v6	Testis	HJURP	2.19335e-09
2	233860084	1	rs2173746	rs2650888	GTEx2015_v6	Testis	HJURP	1.41004e-09
2	233860048	1	rs2173747	rs2650888	GTEx2015_v6	Testis	HJURP	1.41004e-09
2	233860620	1	rs2530796	rs2650888	GTEx2015_v6	Testis	HJURP	1.41004e-09
2	233858752	1	rs2650888	rs2650888	GTEx2015_v6	Testis	HJURP	1.41004e-09
2	233853626	0.96	rs473504	rs2650888	GTEx2015_v6	Testis	HJURP	1.20131e-08
2	233858925	1	rs494812	rs2650888	GTEx2015_v6	Testis	HJURP	1.35737e-09
2	233858482	1	rs498680	rs2650888	GTEx2015_v6	Testis	HJURP	1.41004e-09
2	233862042	1	rs498696	rs2650888	GTEx2015_v6	Testis	HJURP	1.41004e-09
2	233862075	0.94	rs498786	rs2650888	GTEx2015_v6	Testis	HJURP	2.57935e-09
[truncated: 2,262 more rows]
