# Supplementary material for: Machine learning on genome-wide association studies to predict the risk of radiation-associated contralateral breast cancer in the WECARE Study
Source: PLoS One. 2020 Feb 27;15(2):e0226157. doi: 10.1371/journal.pone.0226157 (PMC7046218; doi:10.1371/journal.pone.0226157)
Supplement: S5 Data — (XLS) [file pone.0226157.s005.xls]

## Sheet: PRFR
GOID	GOTerm	Ontology Source	Term PValue	Term PValue Corrected with Bonferroni step down	Group PValue	Group PValue Corrected with Bonferroni step down	GOLevels	GOGroups	% Associated Genes	Nr. Genes	Associated Genes Found
GO:2000134	negative regulation of G1/S transition of mitotic cell cycle	GO_BiologicalProcess-GOA_02.06.2017_00h00	0.00044	0.00044	0.00044	0.00044	[6, 7, 8, 9]	Group0	4.12371	4	[CDKN1A, CFH, PLK2, TNKS1BP1]

## Sheet: Univariate
GOID	GOTerm	Ontology Source	Term PValue	Term PValue Corrected with Bonferroni step down	Group PValue	Group PValue Corrected with Bonferroni step down	GOLevels	GOGroups	% Associated Genes	Nr. Genes	Associated Genes Found
GO:0001678	cellular glucose homeostasis	GO_BiologicalProcess-EBI-QuickGO-GOA_20.11.2017_00h00	0.00021	0.00065	0.00021	0.00065	[4, 6, 7]	Group0	5.33333	4	[HK1, HOOK1, PIM3, STXBP4]
GO:0042593	glucose homeostasis	GO_BiologicalProcess-EBI-QuickGO-GOA_20.11.2017_00h00	1.2e-05	4.9e-05	1.2e-05	4.9e-05	[6]	Group1	4.58015	6	[CAV3, HK1, HOOK1, PARK7, PIM3, STXBP4]
GO:1902806	regulation of cell cycle G1/S phase transition	GO_BiologicalProcess-EBI-QuickGO-GOA_20.11.2017_00h00	0.00028	0.00057	0.00028	0.00057	[5, 6, 7]	Group2	3.40136	5	[CDKN1A, CFH, PLK2, STXBP4, TNKS1BP1]
GO:2000134	negative regulation of G1/S transition of mitotic cell cycle	GO_BiologicalProcess-EBI-QuickGO-GOA_20.11.2017_00h00	0.00059	0.00059	0.00059	0.00059	[6, 7, 8, 9]	Group3	4.12371	4	[CDKN1A, CFH, PLK2, TNKS1BP1]
